# Supplementary material for: Long noncoding RNA LINC00930 promotes PFKFB3-mediated tumor glycolysis and cell proliferation in nasopharyngeal carcinoma
Source: J Exp Clin Cancer Res. 2022 Feb 24;41:77. doi: 10.1186/s13046-022-02282-9 (PMC8867671; doi:10.1186/s13046-022-02282-9)
Supplement: Supplementary file 2 — Additional file 2: Supplementary Table S1. Clinicopathological data of 71 cases primary NPC biopsies in cohort 1. Supplementary Table S2. Clinicopathological data of 128 cases paraffin-embedded NPC biopsies in cohort 2. Supplementary Table S3. Details of shRNAs and siRNAs target sequences. Supplementary Table S4. Primers used in the study. Supplementary Table S5. Differentially regulated lncRNAs in NPC. Supplementary Table S6. Proteins interacted with LINC00930 identified by Liquid Chromatography-Mass Spectrometry in 5-8F cell. Supplementary Table S7. Proteins interacted with LINC00930 identified by Liquid Chromatography-Mass Spectrometry in CNE2 cell. [file 13046_2022_2282_MOESM2_ESM.xls]

## Sheet: Table S1
Supplementary Table S1. Clinicopathological data of 71 cases primary NPC biopsies in cohort 1
Patient No.	Gender (M=Male F=Female)	Age at Diagnosis	Smoking (1=Yes, 2=NO, NA=Not availiable)	T stage	N stage	M stage	AJCC stages	Over-all survival (OS) status (0=alive, 1=death)	OS time (Months)	Ki67 positive rate
Pat. 001	F	56	1	2	1	0	II	0	71	12
Pat. 002	M	55	1	3	0	0	III	0	60	28
Pat. 003	M	55	2	2	2	0	III	0	68	29
Pat. 004	M	57	1	2	1	0	II	0	63	28
Pat. 005	F	29	1	2	2	0	III	0	37	26
Pat. 006	F	45	2	3	1	0	II	0	66	30
Pat. 007	F	57	2	2	2	0	III	1	42	7
Pat. 008	M	41	NA	3	2	0	III	1	27	14
Pat. 009	M	46	2	3	2	0	III	0	109	22
Pat. 010	M	19	1	2	1	0	II	0	58	24
Pat. 011	M	33	1	3	2	0	III	0	65	24
Pat. 012	F	58	1	2	2	0	III	0	70	25
Pat. 013	F	45	1	1	1	0	I	1	62	25
Pat. 014	M	41	1	2	1	0	II	0	56	27
Pat. 015	M	53	2	2	1	0	II	1	30	27
Pat. 016	F	43	2	2	2	0	III	0	76	27
Pat. 017	M	38	1	4	2	1	IVC	0	7	28
Pat. 018	M	47	2	2	3	1	IVC	0	7	28
Pat. 019	M	43	1	3	2	0	III	1	27	28
Pat. 020	M	48	1	2	1	0	II	1	44	28
Pat. 021	F	44	2	2	1	0	II	0	89	29
Pat. 022	F	37	2	3	1	0	II	0	64	30
Pat. 023	F	46	NA	2	2	0	III	0	70	30
Pat. 024	M	62	1	3	2	0	III	0	42	30
Pat. 025	M	61	1	4	0	1	IVC	1	33	26
Pat. 026	M	64	2	2	1	0	II	1	63	27
Pat. 027	F	45	2	3	1	0	III	0	71	29
Pat. 028	M	45	2	3	1	0	II	0	82	29
Pat. 029	M	47	2	2	1	0	II	1	30	30
Pat. 030	M	57	2	3	1	0	II	1	62	27
Pat. 031	M	67	2	2	2	0	III	0	86	29
Pat. 032	M	62	2	3	2	0	III	0	97	26
Pat. 033	F	62	2	2	3	1	IVC	0	33	36
Pat. 034	M	64	2	2	1	0	II	0	66	37
Pat. 035	F	59	2	3	1	0	III	1	17	38
Pat. 036	F	64	2	4	2	1	IVC	1	38	38
Pat. 037	F	40	NA	3	1	0	II	0	68	40
Pat. 038	M	49	2	2	2	0	III	1	27	41
Pat. 039	M	52	2	3	2	0	III	0	55	42
Pat. 040	M	49	2	2	3	1	IVC	0	93	43
Pat. 041	M	56	2	1	1	0	I	0	69	13
Pat. 042	M	44	2	2	1	0	II	0	89	15
Pat. 043	F	61	NA	2	1	0	II	0	76	23
Pat. 044	M	46	2	2	1	0	II	0	61	24
Pat. 045	M	53	2	2	2	0	III	0	65	24
Pat. 046	M	31	2	2	2	0	III	0	50	24
Pat. 047	F	33	2	3	0	0	II	1	76	24
Pat. 048	M	48	2	3	0	0	III	1	48	26
Pat. 049	F	39	2	2	0	0	II	1	21	26
Pat. 050	M	62	2	2	2	0	III	0	66	27
Pat. 051	M	53	2	3	0	0	III	1	8	27
Pat. 052	F	37	NA	1	1	0	II	0	42	28
Pat. 053	M	41	2	3	1	0	III	0	52	29
Pat. 054	M	44	2	3	2	0	III	0	64	29
Pat. 055	M	46	2	2	1	0	II	1	45	30
Pat. 056	M	57	2	2	3	1	IVC	1	7	30
Pat. 057	F	59	2	4	1	1	IVC	0	99	18
Pat. 058	M	37	2	3	2	0	III	1	61	30
Pat. 059	M	38	2	4	2	1	IVC	1	68	27
Pat. 060	M	42	1	3	1	0	III	1	49	25
Pat. 061	M	48	2	2	2	0	III	0	89	28
Pat. 062	M	37	2	3	1	0	III	1	9	28
Pat. 063	F	63	2	3	1	0	III	0	68	36
Pat. 064	M	41	2	4	1	1	IVC	1	33	37
Pat. 065	M	59	2	2	2	0	III	0	66	38
Pat. 066	F	47	NA	3	2	0	III	0	56	39
Pat. 067	M	58	NA	3	1	0	III	1	26	26
Pat. 068	M	46	NA	4	1	1	IVC	1	36	29
Pat. 069	M	64	2	1	1	0	I	1	32	24
Pat. 070	F	41	NA	2	3	1	IVC	0	16	28
Pat. 071	F	48	2	3	1	0	III	0	89	42

## Sheet: Table S2
Supplementary Table S2. Clinicopathological data of 128 cases paraffin-embedded NPC biopsies in cohort 2
Patient No.	Gender (M=Male F=Female)	Age at Diagnosis	Smoking (1=Yes, 2=NO, NA=Not availiable)	T stage	N stage	M stage	AJCC stages	Over-all survival (OS) status (0=alive, 1=death)	OS time (Months)	Histologic grade
Pat. 001	F	55	2	2	0	0	II	0	35	High
Pat. 002	F	65	NA	2	0	0	II	0	45	High
Pat. 003	M	60	2	2	0	1	IVC	0	29	Moderate
Pat. 004	M	63	2	2	0	0	II	1	14	Moderate
Pat. 005	M	63	1	3	2b	1	IVC	0	38	Poor
Pat. 006	F	84	2	3	0	0	III	0	29	Moderate
Pat. 007	M	87	NA	1	0	1	IVC	1	27	Moderate
Pat. 008	M	82	1	1	0	0	I	0	24	Poor
Pat. 009	M	60	2	2	0	1	IVC	1	43	Poor
Pat. 010	M	67	2	4	2b	0	IVA	1	59	Poor
Pat. 011	M	65	2	4	2b	0	IVA	0	17	Moderate
Pat. 012	M	65	2	1	2a	1	IVC	1	24	Moderate
Pat. 013	M	66	2	2	0	1	IVC	0	21	High
Pat. 014	M	66	2	2	0	0	II	1	67	Moderate
Pat. 015	F	70	2	2	0	1	IVC	1	69	Poor
Pat. 016	M	71	2	2	0	0	II	1	16	Poor
Pat. 017	F	72	1	2	0	0	II	1	21	Poor
Pat. 018	F	52	2	2	0	1	IVC	1	15	Poor
Pat. 019	M	77	2	3	1	0	III	0	42	Moderate
Pat. 020	F	62	2	4	2c	1	IVC	0	13	Poor
Pat. 021	M	85	2	3	0	0	III	0	4	Moderate
Pat. 022	F	67	2	2	2b	1	IVC	0	42	Moderate
Pat. 023	M	67	2	1	1	1	IVC	0	30	Moderate
Pat. 024	F	60	1	4a	1	1	IVC	0	29	Moderate
Pat. 025	M	30	2	3	0	0	III	0	21	Moderate
Pat. 026	M	74	2	3	0	0	III	1	31	Moderate
Pat. 027	M	53	1	2	0	0	II	1	28	Poor
Pat. 028	M	53	2	3	3	0	IVB	0	12	Moderate
Pat. 029	M	43	2	2	0	0	II	0	17	Poor
Pat. 030	F	87	1	3	2b	0	III	1	56	Poor
Pat. 031	M	62	2	2	0	0	II	1	15	Poor
Pat. 032	F	59	2	3	0	0	III	1	58	Poor
Pat. 033	M	63	NA	2	0	0	II	1	32	Moderate
Pat. 034	M	87	2	4	3	0	IVB	1	11	Poor
Pat. 035	F	71	NA	2	0	0	II	0	14	Poor
Pat. 036	M	71	NA	2	0	0	II	0	21	Poor
Pat. 037	M	53	NA	2	0	0	II	0	17	Poor
Pat. 038	M	57	2	3	2b	1	IVC	1	36	Poor
Pat. 039	F	54	2	2	0	0	II	1	107	Poor
Pat. 040	M	70	2	3	0	1	III	1	9	Poor
Pat. 041	F	60	2	2	0	0	II	1	5	Poor
Pat. 042	F	60	2	2	0	1	IVC	1	4	Poor
Pat. 043	F	77	2	2	0	0	II	1	19	Poor
Pat. 044	M	88	NA	3	0	1	IVC	1	23	High
Pat. 045	M	46	2	3	2b	0	IVA	0	37	Poor
Pat. 046	M	68	NA	2	0	0	II	1	34	Poor
Pat. 047	M	72	2	2	0	0	II	1	51	Poor
Pat. 048	F	44	2	2	0	0	II	1	46	Moderate
Pat. 049	F	56	2	2	0	1	IVC	0	67	Moderate
Pat. 050	F	70	2	2	0	1	II	0	25	Moderate
Pat. 051	M	64	2	2	0	0	II	1	39	Moderate
Pat. 052	M	71	2	2	0	1	IVC	0	72	Poor
Pat. 053	M	87	2	2	0	0	II	1	21	Moderate
Pat. 054	M	83	1	2	0	1	IVC	0	26	Moderate
Pat. 055	M	55	2	2	0	0	II	0	11	Moderate
Pat. 056	M	70	2	2	0	0	II	0	28	Moderate
Pat. 057	M	57	1	2	0	0	II	0	13	Moderate
Pat. 058	M	80	2	2	0	0	II	0	26	Poor
Pat. 059	F	80	2	4a	0	0	IVA	0	38	High
Pat. 060	M	37	NA	3	2b	0	IVA	0	13	Moderate
Pat. 061	F	83	2	2	0	0	II	0	49	Poor
Pat. 062	F	75	NA	2	0	1	IVC	0	57	Moderate
Pat. 063	F	84	2	2	0	0	II	1	39	Poor
Pat. 064	M	60	NA	2	0	1	II	0	42	Poor
Pat. 065	F	60	2	2	0	0	II	0	52	Moderate
Pat. 066	F	57	2	3	2	0	IVA	0	57	Moderate
Pat. 067	M	59	NA	2	0	1	IVC	1	13	Moderate
Pat. 068	M	54	2	4a	0	0	IVA	1	27	Poor
Pat. 069	M	87	2	2	0	1	IVC	0	33	Poor
Pat. 070	M	87	NA	2	0	0	II	0	53	High
Pat. 071	F	83	1	2	0	0	II	0	56	Poor
Pat. 072	F	69	NA	4a	2a	0	IVA	1	58	Moderate
Pat. 073	M	69	NA	3	0	1	IVC	1	13	Moderate
Pat. 074	F	67	2	3	0	0	III	0	21	Moderate
Pat. 075	M	42	NA	4a	2	0	IVA	0	15	Moderate
Pat. 076	M	73	2	4a	2	0	IVA	0	46	Moderate
Pat. 077	M	71	2	2	2b	1	IVC	0	28	Poor
Pat. 078	M	95	2	4a	2b	0	IVA	1	75	Poor
Pat. 079	M	66	2	2	0	0	II	1	13	Moderate
Pat. 080	M	66	2	2	1	0	III	1	43	Moderate
Pat. 081	M	28	2	2	0	0	II	0	47	Moderate
Pat. 082	M	28	1	2	0	1	IVC	0	45	High
Pat. 083	F	63	2	3	0	0	III	0	13	Moderate
Pat. 084	F	73	2	3	0	0	III	0	72	Moderate
Pat. 085	F	68	1	3	1	1	IVC	0	71	Moderate
Pat. 086	F	64	2	4a	0	0	IVA	1	55	Moderate
Pat. 087	F	38	2	1	0	0	I	0	16	Poor
Pat. 088	M	59	1	3	1	0	III	0	12	Poor
Pat. 089	M	70	NA	2	1	0	III	0	12	Moderate
Pat. 090	F	77	1	4a	2c	0	IVA	0	12	Poor
Pat. 091	F	49	2	2	0	0	II	0	35	Poor
Pat. 092	M	63	2	4a	0	0	IVA	0	34	Poor
Pat. 093	M	67	2	2	0	0	II	0	53	Moderate
Pat. 094	M	67	2	3	0	0	III	1	58	Moderate
Pat. 095	M	56	2	3	0	0	III	0	51	Moderate
Pat. 096	M	66	1	4a	2	0	IVA	0	31	Moderate
Pat. 097	F	66	2	3	1	0	III	0	49	Poor
Pat. 098	F	66	2	3	1	0	III	0	24	Poor
Pat. 099	M	37	1	2	0	0	II	0	48	Moderate
Pat. 100	M	37	2	2	0	0	II	0	28	Moderate
Pat. 101	M	50	2	2	0	0	II	0	19	Poor
Pat. 102	F	46	2	2	0	0	II	0	35	Moderate
Pat. 103	M	55	1	2	0	0	II	0	42	Moderate
Pat. 104	F	73	2	2	0	0	II	0	18	Poor
Pat. 105	M	52	NA	4a	1	0	IVA	0	52	High
Pat. 106	M	52	2	4a	0	0	IVA	0	53	Poor
Pat. 107	M	52	2	4a	3	0	IVB	0	11	Poor
Pat. 108	M	50	NA	4a	0	0	IVA	0	11	Poor
Pat. 109	M	48	NA	4a	2c	0	IVA	1	33	Poor
Pat. 110	M	47	2	2	2	0	IVA	1	36	Poor
Pat. 111	M	84	2	2	0	0	II	0	39	Poor
Pat. 112	F	84	1	3	1	0	III	0	19	Moderate
Pat. 113	F	69	1	3	1	0	III	1	18	Moderate
Pat. 114	F	51	1	2	2b	0	IVA	1	33	Moderate
Pat. 115	M	48	2	3	0	0	III	0	12	Moderate
Pat. 116	M	77	1	1	2b	0	IVA	1	36	Poor
Pat. 117	M	58	2	3	2b	0	IVA	0	26	Poor
Pat. 118	M	66	1	2	0	0	II	0	24	Poor
Pat. 119	F	56	2	2	1	0	II	0	25	Moderate
Pat. 120	F	66	2	1	2a	0	II	0	36	Moderate
Pat. 121	F	52	1	2	2b	0	III	0	44	Moderate
Pat. 122	F	80	1	3	2b	0	III	0	47	Moderate
Pat. 123	M	71	1	1	2a	0	II	0	56	Poor
Pat. 124	M	65	2	1	3	0	IVB	1	39	Poor
Pat. 125	F	64	NA	4a	1	0	IVA	1	62	Moderate
Pat. 126	M	66	NA	4a	1	0	IVA	0	54	Moderate
Pat. 127	M	59	2	3	3	0	IVB	1	53	Moderate
Pat. 128	F	67	1	2	2c	0	III	0	42	Moderate

## Sheet: Table S3
Supplementary Table S3. Details of shRNAs and siRNAs target sequences
Names	Target sequence
shNC	GTGCCGCCTTGGCAAGTACATTCT
shLINC00930-1	CCTTTCCAAAGAGGATCCTGAGTTTC
shLINC00930-2	CTCCCCTCCGCACTAGGCTGGCTTC
siNC	UUCUCCGAACGUGUCACGUTT
siPFKFB3	GGUAGCUGGCUUCAUAGCAAC
siLINC00930	CTCAAAGGGCTGCTTATAACATGACA
siRBBP5	ACCAGGCUACAUCGGAUAUUCC
siGCN5	CAAGGUCAAUUACACCAGAUGGC
ASO-1 LINC00930	TAACCGCGCTCTTTACCGT
ASO-2 LINC00930	TCCGGTTCGGACCAGATG
ASO-3 LINC00930	TTCCGGCCGAACTCATGG

## Sheet: Table S4
Supplementary Table S4. Primers used in the study
Genes	Primer-F (5’-3’)	Primer-R (5’-3’)
Primers for qRT-PCR
LINC00930	GTTCAGGGTGTCGAGATGACTAC	GTTTGAGACCAGGCTGACCAAC
RNF6	GAACTGCAACAGCGGTTAGAT	GCCGAAAGGTGTTCAACCATTC
CDK4	ATGGCTACCTCTCGATATGAGC	CATTGGGGACTCTCACACTCT
FXR1	GAGAGAAGATTTAATGGGCCTGG	GCTCAATGGCGGTAACTCCA
FTBP2	ACAAACCTACCTACGTGGTGT	CCAGAAGCGGTGTATTGCG
CENPN	TGAACTGACAACAATCCTGAAGG	CTTGCACGCTTTTCCTCACAC
VAV3	AGAGAAACGGACCAATGGACT	GGTGGTGTTCCAGAATAGTTCC
GLUT1	CCAGTTCTCGCGCATCAGT	GCCATCCAGGGTGTATGTCA
GLUT2	CCTGGGTGGCACTAACTTCAG	TAGTCGAAGAGCATCTCAGCA
GLUT4	TGCCACCAGACTAAACTAGACG	CCCGTGCCCACAATGAGAC
GLUT10	TCTACTCCATTCCCGAGACTG	GATGCCTTGAAACCCTTGGTC
GALM	GATCACAGCCCTAGAGGTCAA	GAGGTATCCTTCCAACTCGGC
GCK	GCAGAAGGGAACAATGTCGTG	CGTAGTAGCAGGAGATCATCGT
GP1	CAGCGGATAGACGCACACAA	GCCACATCTTTGCTGACAAAC
GCKP	GGCTTCGACACCCGTGTAA	CGTCAAACCTCTTGTCATCCA
HK2	GAGCCACCACTCACCCTACT	CCAGGCATTCGGCAATGTG
HK3	GGACAGGAGCACCCTCATTTC	CCTCCGAATGGCATCTCTCAG
KHK	CTAAGGAGGACTCGGAGATAAGG	CATTGAGCCCATGAAGGCAC
PFKL	GCTGGGCGGCACTATCATT	TCAGGTGCGAGTAGGTCCG
PDK1	CTGTGATACGGATCAGAAACCG	TCCACCAAACAATAAAGAGTGCT
PDK2	ATGAAAGAGATCAACCTGCTTCC	GGCTCTGGACATACCAGCTC
PDK3	CGCTCTCCATCAAACAATTCCT	CCACTGAAGGGCGGTTAAGTA
PDK4	GGAGCATTTCTCGCGCTACA	ACAGGCAATTCTTGTCGCAAA
ENO1	AAAGCTGGTGCCGTTGAGAA	GGTTGTGGTAAACCTCTGCTC
ENO2	AGCCTCTACGGGCATCTATGA	TTCTCAGTCCCATCCAACTCC
ENO3	GGCTGGTTACCCAGACAAGG	TCGTACTTCCCATTGCGATAGAA
PFKFB3	TTGGCGTCCCCACAAAAGT	AGTTGTAGGAGCTGTACTGCTT
BPGM	TGCTTGGAATAAGGAGAACCGT	CCACAGTTCCGAGCTTCCTC
ALDOA	ATGCCCTACCAATATCCAGCA	GCTCCCAGTGGACTCATCTG
ALDOB	GGCAGTTCCGAGAAATCCTCT	CTCCTTGGTCTAACTTGATTCCC
ALDOC	ATGCCTCACTCGTACCCAG	TTTCCACCCCAATTTGGCTCA
ACO2	CCCTACAGCCTACTGGTGACT	TGTACTCGTTGGGCTCAAAGT
IDH2	CGCCACTATGCCGACAAAAG	ACTGCCAGATAATACGGGTCA
IDH3A	CCCGCGTGGATCTCTAAGG	AATTTCTGGGCCAATACCATCTC
IDH3B	GAGCCAAGTCTCAGCGGATT	GGGCATCACAAGCACATCAAA
IDH3G	AAACAATTCCTCCGTCCGCTA	ATGGCATTGCGAATGTCCTCT
OGDH	GGCTTCCCAGACTGTTAAGAC	GCAGAATAGCACCGAATCTGTTG
DLST	GAACTGCCCTCTAGGGAGAC	AACCTTCCTGCTGTTAGGGTA
SUCLG1	TATGGCACCAAACTCGTTGGA	GAAGCCGTTGCTCCTGTCT
SUCLG2	CAAAAGACCCTAATGTTGTGGGA	TTCAGCAACCATCACCTTGTT
SDHA	CAAACAGGAACCCGAGGTTTT	CAGCTTGGTAACACATGCTGTAT
SDHB	ACAGCTCCCCGTATCAAGAAA	GCATGATCTTCGGAAGGTCAA
SDHC	CTGTTGCTGAGACACGTTGGT	ACAGAGGACGGTTTGAACCTA
SDHD	ATTTCTTCAGGACCGACCTATCC	CAGCCTTGGAGCCAGAATG
FH	GGAGGTGTGACAGAACGCAT	CATCTGCTGCCTTCATTATTGC
MDH2	TCGGCCCAGAACAATGCTAAA	GCGGCTTTGGTCTCGATGT
CS	TGCTTCCTCCACGAATTTGAAA	CCACCATACATCATGTCCACAG
LDHA	ATGGCAACTCTAAAGGATCAGC	CCAACCCCAACAACTGTAATCT
LDHB	TGGTATGGCGTGTGCTATCAG	TTGGCGGTCACAGAATAATCTTT
PDHX	TTGGGAGGTTCCGACCTGT	CAACCACTCGACTGTCACTTG
GAPDH	GGAGCGAGATCCCTCCAAAAT	GGCTGTTGTCATACTTCTCATGG
Sequences of primers for ChIP-qPCR
PFKFB3 (full promoter)	ACAGGATCAAAGACCAAATATG	TCTCTTTCGGGCTGTTCC
GAPDH (full promoter)	CACCGTGTGCCCAAGACCTC	CAGCCCTGTAGCCTGGACCT
PFKFB3-promoter-1.8kb	GGTGGCGAGTCTGATACAGG	GCCATAATTGCAATGGCAGG
PFKFB3-promoter-1.6kb	AGGGAAAAGGACAGAGGG	CCACCGCCTTTGGGGGTGTG
PFKFB3-promoter-1.4kb	CGCAGAAGCTGAAATCAGGGC	AGCCACTGTCGGGTGGGACGG
PFKFB3-promoter-1.2kb	TCCTCCCCGTGGCGTCATC	GTTTCTTAGCCTGCTATCGTTC
PFKFB3-promoter-1.0kb	AAAACCACCCACACCTACTGG	GTCAGGAGCAAATCTCCTGATC
PFKFB3-promoter-0.8kb	TTTTCGAAGTGCAACAGAAAATAG	GAGAAGATGCCTTCTATTCC
PFKFB3-promoter-0.6kb	AGATGTTGGCCTTTGCGGAGGC	CTCAATAAATATTACTCTCG
PFKFB3-promoter-0.4kb	CTGTGTGTGAGAGACTGTTTC	GACTCCCTATGTGCTTATTAG
PFKFB3-promoter-0.2kb	CAGGCGGTGACCCGTGCGGTGG	TGTTGCCCAGGCTGGTCGGG
PFKFB3-promoter+0.2kb	TGACAATACCCGTTTCTAC	CTGACTCAAATTGAACAAACTG
Sequences of subcloning primers
RBBP5 A84Y	GTCATAAACTCGTGAGTTATTCCACTGATAACATAG	CTATGTTATCAGTGGAATAACTCACGAGTTTATGAC
RBBP5 T86H	GTCATAAACTCGTGAGTGCTTCCCACGATAACATAG	CTATGTTATCGTGGGAAGCACTCACGAGTTTATGAC
RBBP5 T116D	GTCCAATATGACCCACGAGATCAGAACAAGGTTC	GAACCTTGTTCTGATCTCGTGGGTCATATTGGAC
RBBP5 P117L	GTCCAATATCATCTACGAGATCAGAACAAGGTTC	GAACCTTGTTCTGATCTCGTAGATGATATTGGAC
RBBP5 D119Q	GTCCAATATCATCCACGACAGCAGAACAAGGTTC	GAACCTTGTTCTGCTGTCGTGGATGATATTGGAC
RBBP5 T168V	GGAATATATTTATGTGGGAAACGCAAAAGGCAAGA	TCTTGCCTTTTGCGTTTCCCACATAAATATATTCC
RBBP5 G169F	GGAATATATTTATACGTTTAACGCAAAAGGCAAGA	TCTTGCCTTTTGCGTTAAACGTATAAATATATTCC
RBBP5 W279E	CATCGAGGAGAAGAGCATTGGCAACCTGGTG	CACCAGGTTGCCAATGCTCTTCTCCTCGATG
RBBP5 K281D	CATCTGGGAGGACAGCATTGGCAACCTGGTG	CACCAGGTTGCCAATGCTGTCCTCCCAGATG
RBBP5 G284P	CATCTGGGAGAAGAGCATTCCCAACCTGGTG	CACCAGGTTGGGAATGCTCTTCTCCCAGATG
RBBP5 K450T	CAGCCACCTAAGACGAAACCCAAAACAACC	GGTTGTTTTGGGTTTCGTCTTAGGTGGCTG
RBBP5 K453T	CAGCCACCTAAGAAGAAACCCACAACAACC	GGTTGTTGTGGGTTTCTTCTTAGGTGGCTG
GCN5 K91P	CGCCAGTCAGAGGCCGGCGCAAGTCCGGGG	CCCCGGACTTGCGCCGGCCTCTGACTGGCG
GCN5 D135N	CTGCACCCCGCATGAATCTGCAGCAGCCAGC	GCTGGCTGCTGCAGATTCATGCGGGGTGCAG
GCN5 E180H	GGATGGTGGTGGATGTGCATAATCTCTTCATG	CATGAAGAGATTATGCACATCCACCACCATCC
GCN5 N291V	GGTCGTTTACACCAGATGGCTCTGTTACTGCC	GGCAGTAACAGAGCCATCTGGTGTAAACGACC
GCN5 R294L	GGTCAATTACACCCTATGGCTCTGTTACTGCC	GGCAGTAACAGAGCCATAGGGTGTAATTGACC
GCN5 C297P	GGTCAATTACACCAGATGGCTCCCTTACTGCC	GGCAGTAAGGGAGCCATCTGGTGTAATTGACC
GCN5 G413M	CCAGCATGGGTATAGGCAGCAACAGCTCCC	GGGAGCTGTTGCTGCCTATACCCATGCTGG
GCN5 N416S	CCAGCATGGGTGGGGGCAGCAGCAGCTCCC	GGGAGCTGCTGCTGCCCCCACCCATGCTGG
GCN5 H605R	CATCAAGCGCAACATTCTCTACTTCCTCACC	GGTGAGGAAGTAGAGAATGTTGCGCTTGATG
GCN5 Y609S	CATCAAGCACAACATTCTCTCCTTCCTCACC	GGTGAGGAAGGAGAGAATGTTGTGCTTGATG
GCN5 E762T	GAAGAAGTCGACGGCCCCTGACTACTACG	CGTAGTAGTCAGGGGCCGTCGACTTCTTC
GCN5 D765L	GAAGAAGTCGGAGGCCCCTCTCTACTACG	CGTAGTAGAGAGGGGCCTCCGACTTCTTC
PFKFB3 promoter (-2036~+202 bp)	ACAGGATCAAAGACCAAATATG	CAGTGCTTCCGCGCCTGGCGAG
PFKFB3 promoter (-1511~+202 bp)	ACAGGATCAAAGACCAAATATG	CAGGCTGGAGTGCAGCGGTGCG
PFKFB3 promoter (-995~+202 bp)	ACAGGATCAAAGACCAAATATG	CCTGATCTCCTGATATTTAAAACAC
PFKFB3 promoter (-506~+202 bp)	ACAGGATCAAAGACCAAATATG	GGTGGAGCCTTCAGAACAGACCC

## Sheet: Table S5
Supplementary Table S5. Differentially regulated lncRNAs in NPC
Gene ID	Name	Locus	Fisher_p_Value
ENSG00000234432	AC092171.1	chr7:5432441-5435084	5.17e-14
ENSG00000228492	RAB11FIP1P1	chrX:73339393-73341202	5.67e-14
ENSG00000251136	RP11-37B2.1	chr8:90690744-90839090	4.46222e-13
ENSG00000230882	AC005077.14	chr7:75538722-75542217	5.27433e-11
ENSG00000259583	RP11-66B24.4	chr15:99251467-99277011	4.14179e-10
ENSG00000224614	AC124944.2	chr3:197119343-197122525	1.67118e-09
ENSG00000265908	RP11-20B24.6	chr17:24295939-24296538	2.67285e-09
ENSG00000253308	RP1-170O19.17	chr7:27245386-27247372	4.19683e-09
ENSG00000260565	ERVK13-1	chr16:2650350-2663446	5.86028e-09
ENSG00000228613	AC144450.1	chr2:1529443-1602892	9.90252e-09
ENSG00000228812	RP11-157P1.5	chr20:60361460-60364931	1.49004e-08
ENSG00000227136	LINC00595	chr10:79697090-79760358	1.56848e-08
ENSG00000233184	RP11-421L21.3	chr1:101263996-101325409	2.5389e-08
ENSG00000235265	NEAT1	chr19:40241802-40289048	2.80947e-08
ENSG00000225470	JPX	chrX:73080901-73137051	3.9119e-08
ENSG00000253438	PCAT1	chr8:127928481-128102441	4.39956e-08
ENSG00000256325	LOC440335	chr2:129433355-129659999	1.04754e-07
ENSG00000258647	LINC00930	chr15:90912051-90916276	3.29778e-07
ENSG00000261664	RP11-275F13.1	chr1:51567913-51573584	3.8942e-07
ENSG00000230148	HOXB-AS1	chr17:43975911-43983609	9.10637e-07
ENSG00000251379	RP11-484O2.1	chr4:14968862-15030754	1.58828e-06
ENSG00000234741	GAS5	chr1:172099660-172104643	5.14879e-06
ENSG00000255468	RP11-867G23.8	chr11:65871996-65887807	5.7808e-06
ENSG00000245750	RP11-279F6.1	chr15:67542418-67650829	6.71668e-06
ENSG00000224195	RP11-574K11.5	chr10:75243281-75244501	6.88757e-06
ENSG00000261505	LA16c-358B7.3	chr16:1307892-1312847	6.88757e-06
ENSG00000237017	AC012314.8	chr19:59314702-59320534	9.27677e-06
ENSG00000236255	KIAA0125	chr11:277304-278987	2.22914e-05
ENSG00000228862	RP11-91I20.3	chr8:61706621-61711384	2.30266e-05
ENSG00000259673	IQCH-AS1	chr15:65483010-65601236	2.30551e-05
ENSG00000226328	CTA-217C2.1	chr22:43908373-43938326	2.5422e-05
ENSG00000253626	LOC553103	chr1:132311276-132369916	2.56235e-05
ENSG00000263146	RP11-849I19.1	chr18:74837542-74840062	2.69905e-05
ENSG00000244879	GABPB1-AS1	chr15:48434447-48446928	3.01985e-05
ENSG00000225914	XXbac-BPG154L12.4	chr6:32331465-32341593	3.10124e-05
ENSG00000233695	GAS6-AS1	chr13:113571621-113595340	3.10197e-05
ENSG00000266208	CTD-2267D19.3	chr17:35770432-35774471	3.13124e-05
ENSG00000233864	TTTY15	chrY:13283658-13313556	3.22573e-05
ENSG00000232611	RP11-1114A5.4	chrX:135750755-135757622	6.29497e-05
ENSG00000230937	MIR205HG	chr1:207668787-207672806	0.000102622
ENSG00000235475	RP11-166O4.5	chr7:66438397-66442446	0.000125238
ENSG00000226051	ZNF503-AS1	chr10:76699582-76803264	0.000147735
ENSG00000259986	RP11-382A20.4	chr15:81638937-81899201	0.000149994
ENSG00000238168	RP11-686G8.1	chr12:110503561-110503990	0.000163807
ENSG00000257002	AP000438.2	chr11:62433593-62442409	0.000188905
ENSG00000232229	LINC00830	chr15:92567818-92572263	0.000233886
ENSG00000248049	RP11-453E17.1	chr4:68249592-68629265	0.000317804
ENSG00000235706	DICER1-AS1	chr14:94693734-94716016	0.000387147
ENSG00000225726	AC007000.10	chr7:76539003-76539490	0.000478053
ENSG00000235501	RP4-639F20.1	chr1:95165709-95201414	0.00047959
ENSG00000250767	RP11-1084J3.3	chr5:34032905-34033586	0.000497033
ENSG00000245571	AP001258.4	chr11:58654181-58667064	0.000507597
ENSG00000245213	RP11-10K16.1	chr4:174289653-174327378	0.000620561
ENSG00000240429	LRRFIP1P1	chr3:180459509-180461755	0.000627102
ENSG00000238249	HMGN2P17	chr1:8876054-8876797	0.00064118
ENSG00000227199	ST7-AS1	chr7:116379735-116381624	0.000651456
ENSG00000232931	LINC00342	chr2:95836592-95845690	0.00071511
ENSG00000255458	RP11-539G18.2	chr4:39331218-39344659	0.000959529
ENSG00000236060	HSPB1P1	chr9:73812616-73812872	0.00104364
ENSG00000258727	RP11-66N24.3	chr14:23100145-23107122	0.00109227
ENSG00000246263	KB-431C1.4	chr8:103320797-103334737	0.00118267
ENSG00000225177	RP11-390P2.4	chr6:139055377-139060118	0.00123415
ENSG00000262074	SNORD3B-2	chr17:18907486-18908174	0.0012705
ENSG00000264083	RP11-227G15.9	chr17:27782098-27783973	0.00132966
ENSG00000260802	LINC00890	chrX:110641545-110652283	0.00143702
ENSG00000226644	RP11-128M1.1	chr20:2135862-2141797	0.00151701
ENSG00000263065	AF001548.6	chr16:15742508-15743149	0.00152276
ENSG00000235772	AP001625.6	chr21:42853552-42855113	0.00179187
ENSG00000247287	RP11-902B17.1	chr14:60834634-60859289	0.00185852
ENSG00000242899	RP11-250B16.1	chr3:133445061-133445799	0.00195329
ENSG00000232224	LINC00202-1	chr10:27260140-27270936	0.00203371
ENSG00000263470	RP11-160O5.1	chr17:60527391-60537638	0.00206833
ENSG00000261126	RP11-795F19.1	chr18:75895333-75955956	0.00219075
ENSG00000259457	RP11-279F6.2	chr15:67644116-67645183	0.00238617
ENSG00000254429	CTD-2562J17.7	chr11:74648818-74649717	0.00246514
ENSG00000251229	RP11-503N18.5	chr4:2476605-2477804	0.00246652
ENSG00000260011	RP13-20L14.1	chr17:77932274-77933855	0.00284452
ENSG00000244701	RP5-894A10.2	chr7:140998649-141003079	0.00372576
ENSG00000232533	AC093673.5	chr7:142786906-142787710	0.00466826
ENSG00000250328	CTC-210G5.1	chr5:121800090-121842681	0.00470873
ENSG00000265490	RP11-806L2.6	chr18:696522-697648	0.00524784
ENSG00000225439	BOLA3-AS1	chr2:74228643-74230696	0.00530697
ENSG00000230454	U73166.2	chr3:50272738-50275794	0.00589175
ENSG00000260898	ADPGK-AS1	chr15:70862228-70877593	0.00604191
ENSG00000251015	SLC25A30-AS1	chr13:44890296-44892506	0.00672057
ENSG00000237476	XXbac-B135H6.15	chr22:19641379-19648967	0.00709393
ENSG00000235437	RP11-357C3.3	chrX:62646546-62697654	0.00781712
ENSG00000263812	LINC00908	chr18:72369599-72451913	0.00822677
ENSG00000235493	AC092415.1	chr3:28013704-28045099	0.00843513
ENSG00000253320	KB-1507C5.2	chr8:103945703-104059280	0.00880849
ENSG00000224713	AC025165.8	chr12:56292167-56298115	0.00966938
ENSG00000226696	LENG8-AS1	chr19:59647802-59652035	0.0112077
ENSG00000226891	RP11-182I10.3	chr1:65210495-65240747	0.0112669
ENSG00000260923	AC137934.1	chr16:88779905-88816587	0.0114415
ENSG00000510767	SLC7A11-AS1	chr4:138089014-138178177	0.0115679
ENSG00000240291	RP11-499P20.2	chr10:18842049-18874586	0.012063

## Sheet: Table S6
Supplementary Table S6. Proteins interacted with LINC00930 identified by Liquid Chromatography-Mass Spectrometry in 5-8F cell
Accession	Description	ΣCoverage	Σ# Proteins	Σ# Unique Peptides	Σ# Peptides	Σ# PSMs	MW [kDa]
AAC50641	lysine acetyltransferase 2A OS=Homo sapiens OX=9606 GN=GCN5 PE=1 SV=1 - [AAC50641_HUMAN]	86.6787	43	121	130	16	93.8243
P04264	Keratin type II cytoskeletal 1 OS=Homo sapiens OX=9606 GN=KRT1 PE=1 SV=6	73.0954	8	43	55	4	66.039
AAH37284	RB binding protein 5, histone lysine methyltransferase complex subunit OS=Homo sapiens OX=9606 GN=RBBP5 PE=1 SV=2	71.7291	45	85	97	24	72.333
P35908	Keratin type II cytoskeletal 2 epidermal OS=Homo sapiens OX=9606 GN=KRT2 PE=1 SV=2	70.8463	26	34	50	4	65.433
J3KSP2	60S ribosomal protein L38 (Fragment) OS=Homo sapiens OX=9606 GN=RPL38 PE=1 SV=1 - [J3KSP2_HUMAN]	69.6093	4	1	1	2	2.55745
Q00839	Heterogeneous nuclear ribonucleoprotein U OS=Homo sapiens OX=9606 GN=HNRNPU PE=1 SV=6	67.4727	3	74	75	20	90.585
P23246	Splicing factor proline- and glutamine-rich OS=Homo sapiens OX=9606 GN=SFPQ PE=1 SV=2	64.0991	5	58	60	3	76.15
H3BR27	RNA-binding motif protein, X chromosome OS=Homo sapiens OX=9606 GN=RBMX PE=1 SV=1 - [H3BR27_HUMAN]	61.9962	12	4	4	5	8.60437
P62987	Ubiquitin-60S ribosomal protein L40 OS=Homo sapiens OX=9606 GN=UBA52 PE=1 SV=2	58.4763	76	11	11	3	14.728
P11142	Heat shock cognate 71 kDa protein OS=Homo sapiens OX=9606 GN=HSPA8 PE=1 SV=1	57.3518	20	30	38	2	70.898
Q9NR30	Nucleolar RNA helicase 2 OS=Homo sapiens OX=9606 GN=DDX21 PE=1 SV=5	57.3518	21	40	44	24	87.344
A0A2R8YFE2	Actin, cytoplasmic 1 (Fragment) OS=Homo sapiens OX=9606 GN=ACTB PE=1 SV=1 - [A0A2R8YFE2_HUMAN]	56.9357	1	1	3	26	8.78146
Q92841	Probable ATP-dependent RNA helicase DDX17 OS=Homo sapiens OX=9606 GN=DDX17 PE=1 SV=2	56	24	33	44	16	80.273
Q99459	Cell division cycle 5-like protein OS=Homo sapiens OX=9606 GN=CDC5L PE=1 SV=2	55	25	41	41	25	92.251
Q9BXP5	Serrate RNA effector molecule homolog OS=Homo sapiens OX=9606 GN=SRRT PE=1 SV=1	53.9782	27	43	43	2	100.667
Q96PK6	RNA-binding protein 14 OS=Homo sapiens OX=9606 GN=RBM14 PE=1 SV=2	53	34	33	33	19	69.492
Q13123	Protein Red OS=Homo sapiens OX=9606 GN=IK PE=1 SV=3	52	44	29	29	5	65.602
P35612	Beta-adducin OS=Homo sapiens OX=9606 GN=ADD2 PE=1 SV=3	49.48	37	27	30	2	80.854
Q13428	Treacle protein OS=Homo sapiens OX=9606 GN=TCOF1 PE=1 SV=3	49	1	109	109	16	152.105
P20700	Lamin-B1 OS=Homo sapiens OX=9606 GN=LMNB1 PE=1 SV=2	48.3554	61	23	25	9	66.408
P30876	DNA-directed RNA polymerase II subunit RPB2 OS=Homo sapiens OX=9606 GN=POLR2B PE=1 SV=1	48.3554	18	48	48	29	133.896
P02533	Keratin type I cytoskeletal 14 OS=Homo sapiens OX=9606 GN=KRT14 PE=1 SV=4	47.2309	60	7	19	11	51.562
P62979	Ubiquitin-40S ribosomal protein S27a OS=Homo sapiens OX=9606 GN=RPS27A PE=1 SV=2	47.2309	76	11	11	7	17.965
Q15029	116 kDa U5 small nuclear ribonucleoprotein component OS=Homo sapiens OX=9606 GN=EFTUD2 PE=1 SV=1	47	11	49	51	18	109.436
O94762	ATP-dependent DNA helicase Q5 OS=Homo sapiens OX=9606 GN=RECQL5 PE=1 SV=2	46.1063	30	39	39	6	108.858
O00567	Nucleolar protein 56 OS=Homo sapiens OX=9606 GN=NOP56 PE=1 SV=4	44.9818	67	21	21	15	66.05
O43390	Heterogeneous nuclear ribonucleoprotein R OS=Homo sapiens OX=9606 GN=HNRNPR PE=1 SV=1	44.9818	31	21	30	24	70.943
P0DMV8	Heat shock 70 kDa protein 1A OS=Homo sapiens OX=9606 GN=HSPA1A PE=1 SV=1	43.8573	58	11	24	8	70.052
P0DMV9	Heat shock 70 kDa protein 1B OS=Homo sapiens OX=9606 GN=HSPA1B PE=1 SV=1	43.8573	58	11	24	3	70.052
O15226	NF-kappa-B-repressing factor OS=Homo sapiens OX=9606 GN=NKRF PE=1 SV=2	43.8573	55	29	29	2	77.673
J3QSA3	Polyubiquitin-B (Fragment) OS=Homo sapiens OX=9606 GN=UBB PE=1 SV=1 - [J3QSA3_HUMAN]	41.8443	36	1	1	1	4.85061
P08779	Keratin type I cytoskeletal 16 OS=Homo sapiens OX=9606 GN=KRT16 PE=1 SV=4	41.6082	72	6	16	16	51.268
P13647	Keratin type II cytoskeletal 5 OS=Homo sapiens OX=9606 GN=KRT5 PE=1 SV=3	41.6082	52	6	31	5	62.378
Q8WUM4	Programmed cell death 6-interacting protein OS=Homo sapiens OX=9606 GN=PDCD6IP PE=1 SV=1	41	39	29	29	8	96.023
Q9Y2W1	Thyroid hormone receptor-associated protein 3 OS=Homo sapiens OX=9606 GN=THRAP3 PE=1 SV=2	40.4836	29	35	36	2	108.666
Q9BUQ8	Probable ATP-dependent RNA helicase DDX23 OS=Homo sapiens OX=9606 GN=DDX23 PE=1 SV=3	40	33	37	37	3	95.583
H0YNA0	Annexin (Fragment) OS=Homo sapiens OX=9606 GN=ANXA2 PE=1 SV=1 - [H0YNA0_HUMAN]	39.8539	14	2	2	2	9.05252
Q13310	Polyadenylate-binding protein 4 OS=Homo sapiens OX=9606 GN=PABPC4 PE=1 SV=1	39	63	12	24	3	70.783
P13645	Keratin, type I cytoskeletal 10 OS=Homo sapiens OX=9606 GN=KRT10 PE=1 SV=6 - [K1C10_HUMAN]	36.7839	8	13	15	65	58.7917
Q9UN47	Frameshifted pyruvate kinase M2 (Fragment) OS=Homo sapiens OX=9606 PE=4 SV=1 - [Q9UN47_HUMAN]	36.17	6	1	1	2	5.2568
Q9UBU9	Nuclear RNA export factor 1 OS=Homo sapiens OX=9606 GN=NXF1 PE=1 SV=1	35	85	19	19	23	70.182
Q15459	Splicing factor 3A subunit 1 OS=Homo sapiens OX=9606 GN=SF3A1 PE=1 SV=1	35	57	25	25	2	88.886
O14654	Insulin receptor substrate 4 OS=Homo sapiens OX=9606 GN=IRS4 PE=1 SV=1	34.8609	53	30	30	6	133.767
Q15393	Splicing factor 3B subunit 3 OS=Homo sapiens OX=9606 GN=SF3B3 PE=1 SV=4	34.8609	42	32	32	12	135.577
Q9NYF8	Bcl-2-associated transcription factor 1 OS=Homo sapiens OX=9606 GN=BCLAF1 PE=1 SV=2	34.8609	40	31	32	4	106.122
H6VRF8	Keratin 1 OS=Homo sapiens OX=9606 GN=KRT1 PE=3 SV=1 - [H6VRF8_HUMAN]	34.2199	22	15	19	139	66.013
B4DVQ0	cDNA FLJ58286, highly similar to Actin, cytoplasmic 2 OS=Homo sapiens OX=9606 PE=2 SV=1 - [B4DVQ0_HUMAN]	33.7701	66	2	7	35	37.3246
P52948	Nuclear pore complex protein Nup98-Nup96 OS=Homo sapiens OX=9606 GN=NUP98 PE=1 SV=4	33.7363	10	53	53	15	197.578
B2R4R0	Histone H4 OS=Homo sapiens OX=9606 GN=HIST1H4J PE=2 SV=1 - [B2R4R0_HUMAN]	32.758	3	3	3	15	11.3604
O15446	DNA-directed RNA polymerase I subunit RPA34 OS=Homo sapiens OX=9606 GN=CD3EAP PE=1 SV=1	32.6118	177	9	9		54.986
P19338	Nucleolin OS=Homo sapiens OX=9606 GN=NCL PE=1 SV=3	32.6118	86	18	18	19	76.615
P0CG47	Polyubiquitin-B OS=Homo sapiens OX=9606 GN=UBB PE=1 SV=1	32.6118	76	11	11	12	25.762
P38646	Stress-70 protein mitochondrial OS=Homo sapiens OX=9606 GN=HSPA9 PE=1 SV=2	31.4873	74	16	18	19	73.681
Q08170	Serine/arginine-rich splicing factor 4 OS=Homo sapiens OX=9606 GN=SRSF4 PE=1 SV=2	31.4873	65	18	18	14	56.678
P19447	General transcription and DNA repair factor IIH helicase subunit XPB OS=Homo sapiens OX=9606 GN=ERCC3 PE=1 SV=1	31.4873	98	17	17	3	89.278
P08727	Keratin, type I cytoskeletal 19 OS=Homo sapiens OX=9606 GN=KRT19 PE=1 SV=4 - [K1C19_HUMAN]	31.2061	15	3	11	33	44.0791
C4TNW6	Protein phosphatase 1, catalytic subunit, alpha (Fragment) OS=Homo sapiens OX=9606 GN=PPP1CA PE=4 SV=1 - [C4TNW6_HUMAN]	30.8688	13	1	1	1	5.7676
P60709	Actin cytoplasmic 1 OS=Homo sapiens OX=9606 GN=ACTB PE=1 SV=1	29.2382	198	8	8	1	41.737
P04259	Keratin type II cytoskeletal 6B OS=Homo sapiens OX=9606 GN=KRT6B PE=1 SV=5	29.2382	88	1	18	4	60.067
P63261	Actin cytoplasmic 2 OS=Homo sapiens OX=9606 GN=ACTG1 PE=1 SV=1	29.2382	198	8	8		41.793
Q9HCS7	Pre-mRNA-splicing factor SYF1 OS=Homo sapiens OX=9606 GN=XAB2 PE=1 SV=2	29	50	26	26	17	100.01
B8ZZ54	10 kDa heat shock protein, mitochondrial OS=Homo sapiens OX=9606 GN=HSPE1 PE=1 SV=1 - [B8ZZ54_HUMAN]	28.7096	4	1	1	2	5.18669
Q14498	RNA-binding protein 39 OS=Homo sapiens OX=9606 GN=RBM39 PE=1 SV=2	28.1136	178	10	10		59.38
P98175	RNA-binding protein 10 OS=Homo sapiens OX=9606 GN=RBM10 PE=1 SV=3	28.1136	105	15	16	3	103.533
Q9Y2X3	Nucleolar protein 58 OS=Homo sapiens OX=9606 GN=NOP58 PE=1 SV=1	27	142	11	11	1	59.578
Q8N680	Zinc finger and BTB domain-containing protein 2 OS=Homo sapiens OX=9606 GN=ZBTB2 PE=1 SV=1	27	92	12	12	29	57.337
O60506	Heterogeneous nuclear ribonucleoprotein Q OS=Homo sapiens OX=9606 GN=SYNCRIP PE=1 SV=2	26.9891	91	7	16	14	69.603
P35908	Keratin, type II cytoskeletal 2 epidermal OS=Homo sapiens OX=9606 GN=KRT2 PE=1 SV=2 - [K22E_HUMAN]	26.3931	12	8	14	72	65.3932
Q8WUM0	Nuclear pore complex protein Nup133 OS=Homo sapiens OX=9606 GN=NUP133 PE=1 SV=2	26	48	27	27	10	128.979
Q5VT52	Regulation of nuclear pre-mRNA domain-containing protein 2 OS=Homo sapiens OX=9606 GN=RPRD2 PE=1 SV=1	26	32	37	37	3	156.019
P13639	Elongation factor 2 OS=Homo sapiens OX=9606 GN=EEF2 PE=1 SV=4	25.8645	64	18	20	13	95.338
O00459	Phosphatidylinositol 3-kinase regulatory subunit beta OS=Homo sapiens OX=9606 GN=PIK3R2 PE=1 SV=2	24.74	104	15	15	24	81.545
B2R5W2	Heterogeneous nuclear ribonucleoproteins C1/C2 OS=Homo sapiens OX=9606 GN=HNRNPC PE=1 SV=1 - [B2R5W2_HUMAN]	24.4251	30	6	6	12	31.9288
Q8N3X1	Formin-binding protein 4 OS=Homo sapiens OX=9606 GN=FNBP4 PE=1 SV=3	24	36	28	28	19	110.266
Q9UBB9	Tuftelin-interacting protein 11 OS=Homo sapiens OX=9606 GN=TFIP11 PE=1 SV=1	24	97	17	17	27	96.82
P08238	Heat shock protein HSP 90-beta OS=Homo sapiens OX=9606 GN=HSP90AB1 PE=1 SV=4	23.6154	118	8	14	2	83.264
P08621	U1 small nuclear ribonucleoprotein 70 kDa OS=Homo sapiens OX=9606 GN=SNRNP70 PE=1 SV=2	23.6154	144	11	11		51.557
Q9Y5B6	PAX3- and PAX7-binding protein 1 OS=Homo sapiens OX=9606 GN=PAXBP1 PE=1 SV=2	23	89	17	17	12	104.804
Q9BUJ2	Heterogeneous nuclear ribonucleoprotein U-like protein 1 OS=Homo sapiens OX=9606 GN=HNRNPUL1 PE=1 SV=2	23	83	19	19	4	95.739
Q1KMD3	Heterogeneous nuclear ribonucleoprotein U-like protein 2 OS=Homo sapiens OX=9606 GN=HNRNPUL2 PE=1 SV=1	23	81	19	19	3	85.105
P34931	Heat shock 70 kDa protein 1-like OS=Homo sapiens OX=9606 GN=HSPA1L PE=1 SV=2	22.4909	127	1	12	2	70.375
F8WBR5	Calmodulin-2 OS=Homo sapiens OX=9606 GN=CALM2 PE=1 SV=1 - [F8WBR5_HUMAN]	22.4909	6	1	1	1	7.36744
Q53GD1	Guanine nucleotide-binding protein subunit gamma (Fragment) OS=Homo sapiens OX=9606 PE=2 SV=1 - [Q53GD1_HUMAN]	22.22	2	1	1	1	8.0292
Q15061	WD repeat-containing protein 43 OS=Homo sapiens OX=9606 GN=WDR43 PE=1 SV=3	22	70	17	17	2	74.891
A0A087X0F5	Paraplegin (Fragment) OS=Homo sapiens OX=9606 GN=SPG7 PE=1 SV=2 - [A0A087X0F5_HUMAN]	21.7037	1	1	1	1	12.3659
Q6DC98	LMNB1 protein (Fragment) OS=Homo sapiens OX=9606 GN=LMNB1 PE=2 SV=1 - [Q6DC98_HUMAN]	21.62	6	6	7	12	38.1177
P14866	Heterogeneous nuclear ribonucleoprotein L OS=Homo sapiens OX=9606 GN=HNRNPL PE=1 SV=2	21.3664	135	8	8		64.133
P46087	Probable 28S rRNA (cytosine(4447)-C(5))-methyltransferase OS=Homo sapiens OX=9606 GN=NOP2 PE=1 SV=2	21.3664	115	13	13	1	89.302
Q8N1X5	Uncharacterized protein FLJ37310 OS=Homo sapiens OX=9606 PE=2 SV=1 - [YF001_HUMAN]	20.35	1	1	1	1	16.4775
P25205	DNA replication licensing factor MCM3 OS=Homo sapiens OX=9606 GN=MCM3 PE=1 SV=3	20.2418	102	14	14	26	90.981
Q6ZU65	Ubinuclein-2 OS=Homo sapiens OX=9606 GN=UBN2 PE=1 SV=2	20	49	26	26	15	146.088
Q14974	Importin subunit beta-1 OS=Homo sapiens OX=9606 GN=KPNB1 PE=1 SV=2	20	69	20	20	16	97.17
F8VTQ5	Heterogeneous nuclear ribonucleoprotein A1 (Fragment) OS=Homo sapiens OX=9606 GN=HNRNPA1 PE=1 SV=1 - [F8VTQ5_HUMAN]	19.3872	13	2	2	6	16.5262
B4DE59	cDNA FLJ60424, highly similar to Junction plakoglobin OS=Homo sapiens OX=9606 PE=2 SV=1 - [B4DE59_HUMAN]	19.1735	20	1	9	30	62.5769
V9GZN0	Uncharacterized protein (Fragment) OS=Homo sapiens OX=9606 PE=3 SV=1 - [V9GZN0_HUMAN]	19.15	22	1	1	3	5.00973
P49790	Nuclear pore complex protein Nup153 OS=Homo sapiens OX=9606 GN=NUP153 PE=1 SV=2	19.1173	84	22	22	3	153.938
O60934	Nibrin OS=Homo sapiens OX=9606 GN=NBN PE=1 SV=1	19.1173	128	13	13	1	84.959
Q9BZJ0	Crooked neck-like protein 1 OS=Homo sapiens OX=9606 GN=CRNKL1 PE=1 SV=4	19	68	18	18	8	100.452
C9IYQ7	Nucleoporin NUP35 (Fragment) OS=Homo sapiens OX=9606 GN=NUP35 PE=1 SV=1 - [C9IYQ7_HUMAN]	18.5775	6	1	1	1	11.716
B4E0W4	cDNA FLJ61020, highly similar to Heterogeneous nuclear ribonucleoprotein D0 OS=Homo sapiens OX=9606 PE=2 SV=1 - [B4E0W4_HUMAN]	18.465	10	2	2	3	22.948
O43795	Unconventional myosin-Ib OS=Homo sapiens OX=9606 GN=MYO1B PE=1 SV=3	17.9927	87	15	16	11	131.985
Q9Y2X7	ARF GTPase-activating protein GIT1 OS=Homo sapiens OX=9606 GN=GIT1 PE=1 SV=2	17.9927	165	10	10	1	84.341
O75475	PC4 and SFRS1-interacting protein OS=Homo sapiens OX=9606 GN=PSIP1 PE=1 SV=1	17.9927	146	8	9	1	60.103
P04259	Keratin, type II cytoskeletal 6B OS=Homo sapiens OX=9606 GN=KRT6B PE=1 SV=5 - [K2C6B_HUMAN]	17.9477	9	0	9	61	60.0303
A0A384MQX1	Epididymis secretory sperm binding protein OS=Homo sapiens OX=9606 PE=2 SV=1 - [A0A384MQX1_HUMAN]	17.9477	10	9	9	13	74.0947
P13647	Keratin, type II cytoskeletal 5 OS=Homo sapiens OX=9606 GN=KRT5 PE=1 SV=3 - [K2C5_HUMAN]	17.914	13	5	8	18	62.34
G3V279	Enhancer of rudimentary homolog OS=Homo sapiens OX=9606 GN=ERH PE=1 SV=1 - [G3V279_HUMAN]	17.4192	2	1	1	2	8.19787
Q14155	Rho guanine nucleotide exchange factor 7 OS=Homo sapiens OX=9606 GN=ARHGEF7 PE=1 SV=2	17	153	9	9	1	90.012
Q9UKF6	Cleavage and polyadenylation specificity factor subunit 3 OS=Homo sapiens OX=9606 GN=CPSF3 PE=1 SV=1	17	119	12	12	3	77.486
Q9BTX1	Nucleoporin NDC1 OS=Homo sapiens OX=9606 GN=NDC1 PE=1 SV=2	17	100	9	9	4	76.305
P22626	Heterogeneous nuclear ribonucleoproteins A2/B1 OS=Homo sapiens OX=9606 GN=HNRNPA2B1 PE=1 SV=2	16.8682	285	4	4		37.43
P78364	Polyhomeotic-like protein 1 OS=Homo sapiens OX=9606 GN=PHC1 PE=1 SV=3	16.8682	136	10	10	1	105.533
P01857	Immunoglobulin heavy constant gamma 1 OS=Homo sapiens OX=9606 GN=IGHG1 PE=1 SV=1	16.8682	78	5	5		36.106
A0A087X2D0	Serine/arginine-rich-splicing factor 3 OS=Homo sapiens OX=9606 GN=SRSF3 PE=1 SV=1 - [A0A087X2D0_HUMAN]	16.5758	6	1	1	1	10.314
Q5VU08	Adducin 3 (Gamma), isoform CRA_a OS=Homo sapiens OX=9606 GN=ADD3 PE=2 SV=1 - [Q5VU08_HUMAN]	16.29	3	8	8	13	79.1052
A0A286SD52	DExD-box helicase 39B (Fragment) OS=Homo sapiens OX=9606 GN=DDX39B PE=4 SV=1 - [A0A286SD52_HUMAN]	16.0697	33	1	1	1	7.60957
E9PQ96	40S ribosomal protein S3 OS=Homo sapiens OX=9606 GN=RPS3 PE=1 SV=1 - [E9PQ96_HUMAN]	16.0697	11	1	1	1	10.2725
Q9UKV3	Apoptotic chromatin condensation inducer in the nucleus OS=Homo sapiens OX=9606 GN=ACIN1 PE=1 SV=2	16	79	18	18	3	151.861
Q9UJV9	Probable ATP-dependent RNA helicase DDX41 OS=Homo sapiens OX=9606 GN=DDX41 PE=1 SV=2	16	180	9	9	2	69.838
Q96T88	E3 ubiquitin-protein ligase UHRF1 OS=Homo sapiens OX=9606 GN=UHRF1 PE=1 SV=1	16	157	10	10	14	89.814
A0A1L1UHR1	Sperm binding protein 1a OS=Homo sapiens OX=9606 PE=2 SV=1 - [A0A1L1UHR1_HUMAN]	15.8898	5	3	3	3	30.7536
P57740	Nuclear pore complex protein Nup107 OS=Homo sapiens OX=9606 GN=NUP107 PE=1 SV=1	15.7436	110	12	12	2	106.374
P0DP09	Immunoglobulin kappa variable 1-13 OS=Homo sapiens OX=9606 GN=IGKV1-13 PE=3 SV=1 - [KV113_HUMAN]	15.3838	1	1	1	1	12.5613
U5U768	Dyskeratosis congenita 1 isoform 4 OS=Homo sapiens OX=9606 PE=2 SV=1 - [U5U768_HUMAN]	15.38	5	1	1	1	7.57211
Q96SI9	Spermatid perinuclear RNA-binding protein OS=Homo sapiens OX=9606 GN=STRBP PE=1 SV=1	15	193	5	7		73.653
Q8IWX8	Calcium homeostasis endoplasmic reticulum protein OS=Homo sapiens OX=9606 GN=CHERP PE=1 SV=3	15	103	12	12		103.702
Q9NZT1	Calmodulin-like protein 5 OS=Homo sapiens OX=9606 GN=CALML5 PE=1 SV=2	15	316	2	3	15	15.893
Q9UEG4	Zinc finger protein 629 OS=Homo sapiens OX=9606 GN=ZNF629 PE=1 SV=2	15	129	11	12	2	96.62
Q8N163	Cell cycle and apoptosis regulator protein 2 OS=Homo sapiens OX=9606 GN=CCAR2 PE=1 SV=2	15	166	10	10	7	102.902
A0A1B0GW42	Heterogeneous nuclear ribonucleoprotein F (Fragment) OS=Homo sapiens OX=9606 GN=HNRNPF PE=1 SV=1 - [A0A1B0GW42_HUMAN]	14.9227	2	1	1	1	11.0724
Q70T18	BBF2H7/FUS protein (Fragment) OS=Homo sapiens OX=9606 PE=2 SV=1 - [Q70T18_HUMAN]	14.65	11	2	2	7	16.0968
P22314	Ubiquitin-like modifier-activating enzyme 1 OS=Homo sapiens OX=9606 GN=UBA1 PE=1 SV=3	14.6191	143	10	10	1	117.849
Q9P0K7	Ankycorbin OS=Homo sapiens OX=9606 GN=RAI14 PE=1 SV=2	14.6191	134	12	12		110.041
P22059	Oxysterol-binding protein 1 OS=Homo sapiens OX=9606 GN=OSBP PE=1 SV=1	14.6191	156	7	7	1	89.421
O60216	Double-strand-break repair protein rad21 homolog OS=Homo sapiens OX=9606 GN=RAD21 PE=1 SV=2	14.6191	208	7	7	3	71.69
A0A0A0MSR2	Alpha-adducin OS=Homo sapiens OX=9606 GN=ADD1 PE=1 SV=1 - [A0A0A0MSR2_HUMAN]	14.3379	11	4	4	11	43.9623
O75961	ADP/ATP translocase (Fragment) OS=Homo sapiens OX=9606 PE=2 SV=1 - [O75961_HUMAN]	14.0568	5	1	1	1	8.28036
P22626	Heterogeneous nuclear ribonucleoproteins A2/B1 OS=Homo sapiens OX=9606 GN=HNRNPA2B1 PE=1 SV=2 - [ROA2_HUMAN]	14.0118	5	4	4	22	37.4067
A0A0S2Z4G7	Nucleophosmin (Nucleolar phosphoprotein B23, numatrin), isoform CRA_f (Fragment) OS=Homo sapiens OX=9606 GN=NPM1 PE=2 SV=1 - [A0A0S2Z4G7_HUMAN]	14.0006	5	2	2	7	29.4462
Q9Y6I3	Epsin-1 OS=Homo sapiens OX=9606 GN=EPN1 PE=1 SV=2	14	131	7	7		60.293
Q96JM3	Chromosome alignment-maintaining phosphoprotein 1 OS=Homo sapiens OX=9606 GN=CHAMP1 PE=1 SV=2	14	205	8	8	4	89.099
E9PJD9	60S ribosomal protein L27a OS=Homo sapiens OX=9606 GN=RPL27A PE=1 SV=1 - [E9PJD9_HUMAN]	13.5957	6	1	1	2	10.1206
B7Z1G4	cDNA FLJ61601, highly similar to Inosine-5'-monophosphate dehydrogenase 2 OS=Homo sapiens OX=9606 PE=2 SV=1 - [B7Z1G4_HUMAN]	13.5395	7	4	4	4	38.9832
P16403	Histone H1.2 OS=Homo sapiens OX=9606 GN=HIST1H1C PE=1 SV=2	13.4945	262	3	3		21.365
P78347	General transcription factor II-I OS=Homo sapiens OX=9606 GN=GTF2I PE=1 SV=2	13.4945	158	8	9	3	112.416
P04637	Cellular tumor antigen p53 OS=Homo sapiens OX=9606 GN=TP53 PE=1 SV=4	13.4945	253	4	4	1	43.653
Q12788	Transducin beta-like protein 3 OS=Homo sapiens OX=9606 GN=TBL3 PE=1 SV=2	13	185	9	9		89.035
Q969X6	U3 small nucleolar RNA-associated protein 4 homolog OS=Homo sapiens OX=9606 GN=UTP4 PE=1 SV=1	13	130	10	10	10	76.89
H0Y9R4	60S ribosomal protein L9 (Fragment) OS=Homo sapiens OX=9606 GN=RPL9 PE=1 SV=2 - [H0Y9R4_HUMAN]	12.4937	6	1	1	1	10.0392
P10412	Histone H1.4 OS=Homo sapiens OX=9606 GN=HIST1H1E PE=1 SV=2	12.37	262	3	3		21.865
O75694	Nuclear pore complex protein Nup155 OS=Homo sapiens OX=9606 GN=NUP155 PE=1 SV=1	12.37	106	13	13	45	155.199
H0Y653	Nucleolar protein 56 (Fragment) OS=Homo sapiens OX=9606 GN=NOP56 PE=1 SV=1 - [H0Y653_HUMAN]	12.325	5	2	2	2	24.2397
H0YFC6	GTP-binding nuclear protein Ran (Fragment) OS=Homo sapiens OX=9606 GN=RAN PE=1 SV=1 - [H0YFC6_HUMAN]	12.0101	5	1	1	1	11.6712
Q14566	DNA replication licensing factor MCM6 OS=Homo sapiens OX=9606 GN=MCM6 PE=1 SV=1	12	163	8	8	1	92.889
Q6UN15	Pre-mRNA 3'-end-processing factor FIP1 OS=Homo sapiens OX=9606 GN=FIP1L1 PE=1 SV=1	12	184	9	9		66.526
A1XP52	Catecholamine-regulated protein 40 OS=Homo sapiens OX=9606 PE=2 SV=1 - [A1XP52_HUMAN]	11.8864	8	3	3	3	38.0645
C9JIS2	Transcription initiation factor TFIID subunit 6 (Fragment) OS=Homo sapiens OX=9606 GN=TAF6 PE=1 SV=1 - [C9JIS2_HUMAN]	11.7515	9	1	1	1	15.2878
O76013	Keratin, type I cuticular Ha6 OS=Homo sapiens OX=9606 GN=KRT36 PE=2 SV=1 - [KRT36_HUMAN]	11.5603	9	3	5	6	52.214
P81605	Dermcidin OS=Homo sapiens OX=9606 GN=DCD PE=1 SV=2 - [DCD_HUMAN]	11.2454	1	1	1	1	11.2768
P49736	DNA replication licensing factor MCM2 OS=Homo sapiens OX=9606 GN=MCM2 PE=1 SV=4	11.2454	202	7	7	2	101.896
O60264	SWI/SNF-related matrix-associated actin-dependent regulator of chromatin subfamily A member 5 OS=Homo sapiens OX=9606 GN=SMARCA5 PE=1 SV=1	11.2454	150	5	11		121.905
Q96RU2	Ubiquitin carboxyl-terminal hydrolase 28 OS=Homo sapiens OX=9606 GN=USP28 PE=1 SV=1	11	155	9	9		122.491
Q96KR1	Zinc finger RNA-binding protein OS=Homo sapiens OX=9606 GN=ZFR PE=1 SV=2	11	175	10	10	9	117.012
Q9P0U3	Sentrin-specific protease 1 OS=Homo sapiens OX=9606 GN=SENP1 PE=1 SV=2	11	141	8	8		73.481
O15381	Nuclear valosin-containing protein-like OS=Homo sapiens OX=9606 GN=NVL PE=1 SV=1	11	222	7	7		95.051
Q8NAG3	cDNA FLJ35393 fis, clone SKNSH2000971, highly similar to TROPOMYOSIN, CYTOSKELETAL TYPE OS=Homo sapiens OX=9606 PE=2 SV=1 - [Q8NAG3_HUMAN]	10.93	19	2	2	2	21.5169
M0R076	Uncharacterized protein (Fragment) OS=Homo sapiens OX=9606 PE=1 SV=1 - [M0R076_HUMAN]	10.8519	8	1	1	1	13.0543
Q05CK9	SYNCRIP protein (Fragment) OS=Homo sapiens OX=9606 GN=SYNCRIP PE=2 SV=1 - [Q05CK9_HUMAN]	10.4245	7	2	4	5	50.6189
H3BNN5	Nuclear pore complex protein Nup93 (Fragment) OS=Homo sapiens OX=9606 GN=NUP93 PE=1 SV=1 - [H3BNN5_HUMAN]	10.2221	7	1	1	1	14.8615
B4DNG2	cDNA FLJ59357, highly similar to Probable ATP-dependent RNA helicase DDX5 OS=Homo sapiens OX=9606 PE=2 SV=1 - [B4DNG2_HUMAN]	10.1322	16	4	5	7	61.4779
O60341	Lysine-specific histone demethylase 1A OS=Homo sapiens OX=9606 GN=KDM1A PE=1 SV=2	10.1209	197	7	7	1	92.903
P31944	Caspase-14 OS=Homo sapiens OX=9606 GN=CASP14 PE=1 SV=2	10.1209	315	3	3	9	27.68
P54886	Delta-1-pyrroline-5-carboxylate synthase OS=Homo sapiens OX=9606 GN=ALDH18A1 PE=1 SV=2	10.1209	223	6	6		87.302
P09651	Heterogeneous nuclear ribonucleoprotein A1 OS=Homo sapiens OX=9606 GN=HNRNPA1 PE=1 SV=5	10.1209	375	2	2		38.747
O00159	Unconventional myosin-Ic OS=Homo sapiens OX=9606 GN=MYO1C PE=1 SV=4	10.1209	199	8	8	2	121.682
Q86YP4	Transcriptional repressor p66-alpha OS=Homo sapiens OX=9606 GN=GATAD2A PE=1 SV=1	10.1209	279	3	4	1	68.063
Q5NV79	V5-4 protein (Fragment) OS=Homo sapiens OX=9606 GN=V5-4 PE=4 SV=1 - [Q5NV79_HUMAN]	10.1	2	1	1	1	10.672
Q8NI36	WD repeat-containing protein 36 OS=Homo sapiens OX=9606 GN=WDR36 PE=1 SV=1	10	174	8	8	1	105.322
Q9H0D6	5'-3' exoribonuclease 2 OS=Homo sapiens OX=9606 GN=XRN2 PE=1 SV=1	10	176	8	8	13	108.583
Q9NXE4	Sphingomyelin phosphodiesterase 4 OS=Homo sapiens OX=9606 GN=SMPD4 PE=1 SV=3	10	212	7	8		97.81
Q14684	Ribosomal RNA processing protein 1 homolog B OS=Homo sapiens OX=9606 GN=RRP1B PE=1 SV=3	10	240	5	5	1	84.428
Q13427	Peptidyl-prolyl cis-trans isomerase G OS=Homo sapiens OX=9606 GN=PPIG PE=1 SV=2	10	213	7	7	1	88.617
Q9H4L5	Oxysterol-binding protein-related protein 3 OS=Homo sapiens OX=9606 GN=OSBPL3 PE=1 SV=1	10	225	5	7	1	101.224
Q8N1N4	Keratin type II cytoskeletal 78 OS=Homo sapiens OX=9606 GN=KRT78 PE=1 SV=2	10	226	3	6	1	56.866
A8K3W9	cDNA FLJ77842 OS=Homo sapiens OX=9606 PE=2 SV=1 - [A8K3W9_HUMAN]	9.94098	5	2	2	2	41.5859
A0A2I7N9Y9	Serine and arginine rich splicing factor 1 transcript variant 5 (Fragment) OS=Homo sapiens OX=9606 GN=SRSF1 PE=2 SV=1 - [A0A2I7N9Y9_HUMAN]	9.86226	6	1	1	1	13.3277
B4DFG4	cDNA FLJ58801, highly similar to Interleukin enhancer-binding factor 3 OS=Homo sapiens OX=9606 PE=2 SV=1 - [B4DFG4_HUMAN]	9.78354	10	4	4	8	54.6725
K7EMQ8	SWI/SNF-related matrix-associated actin-dependent regulator of chromatin subfamily E member 1 (Fragment) OS=Homo sapiens OX=9606 GN=SMARCE1 PE=1 SV=1 - [K7EMQ8_HUMAN]	9.5249	12	1	1	1	20.6465
C9JLU1	DNA-directed RNA polymerases I, II, and III subunit RPABC3 (Fragment) OS=Homo sapiens OX=9606 GN=POLR2H PE=1 SV=8 - [C9JLU1_HUMAN]	9.12006	2	1	1	1	16.9143
Q13200	26S proteasome non-ATPase regulatory subunit 2 OS=Homo sapiens OX=9606 GN=PSMD2 PE=1 SV=3	9	196	6	6	4	100.2
Q9Y5Q9	General transcription factor 3C polypeptide 3 OS=Homo sapiens OX=9606 GN=GTF3C3 PE=1 SV=1	9	236	6	6	1	101.272
Q9H6R0	ATP-dependent RNA helicase DHX33 OS=Homo sapiens OX=9606 GN=DHX33 PE=1 SV=2	9	217	6	6	1	78.874
Q9HCG8	Pre-mRNA-splicing factor CWC22 homolog OS=Homo sapiens OX=9606 GN=CWC22 PE=1 SV=3	8.99636	206	6	6		105.466
P07477	Trypsin-1 OS=Homo sapiens OX=9606 GN=PRSS1 PE=1 SV=1	8.99636	417	1	2	8	26.558
O43663	Protein regulator of cytokinesis 1 OS=Homo sapiens OX=9606 GN=PRC1 PE=1 SV=2	8.99636	242	6	6	1	71.607
P07478	Trypsin-2 OS=Homo sapiens OX=9606 GN=PRSS2 PE=1 SV=1	8.99636	417	1	2	8	26.488
P08670	Vimentin OS=Homo sapiens OX=9606 GN=VIM PE=1 SV=4	8.99636	289	3	4	8	53.652
P68104	Elongation factor 1-alpha 1 OS=Homo sapiens OX=9606 GN=EEF1A1 PE=1 SV=1	8.99636	352	3	3		50.141
A0A087X1W5	Kinesin-like protein KIFC1 (Fragment) OS=Homo sapiens OX=9606 GN=KIFC1 PE=1 SV=1 - [A0A087X1W5_HUMAN]	8.76021	6	1	1	1	16.8108
B4DJ89	Polymerase (RNA) II (DNA directed) polypeptide E, 25kDa, isoform CRA_c OS=Homo sapiens OX=9606 GN=POLR2E PE=2 SV=1 - [B4DJ89_HUMAN]	8.64775	5	1	1	1	13.5393
C9J4X2	Non-POU domain-containing octamer-binding protein (Fragment) OS=Homo sapiens OX=9606 GN=NONO PE=1 SV=1 - [C9J4X2_HUMAN]	8.1642	6	1	1	1	14.5195
P51610	Host cell factor 1 OS=Homo sapiens OX=9606 GN=HCFC1 PE=1 SV=2	7.87181	124	13	13	1	208.73
P35637	RNA-binding protein FUS OS=Homo sapiens OX=9606 GN=FUS PE=1 SV=1	7.87181	377	1	2	7	53.426
G2XKQ0	Small ubiquitin-related modifier 5 OS=Homo sapiens OX=9606 GN=SUMO1P1 PE=1 SV=2	7.87181	624	1	1	7	11.526
P04908	Histone H2A type 1-B/E OS=Homo sapiens OX=9606 GN=HIST1H2AB PE=1 SV=2	7.87181	593	1	1	7	14.135
P25311	Zinc-alpha-2-glycoprotein OS=Homo sapiens OX=9606 GN=AZGP1 PE=1 SV=2	7.87181	411	2	2	7	34.259
P20671	Histone H2A type 1-D OS=Homo sapiens OX=9606 GN=HIST1H2AD PE=1 SV=2	7.87181	593	1	1	7	14.107
Q71UI9	Histone H2A.V OS=Homo sapiens OX=9606 GN=H2AFV PE=1 SV=3	7.87181	593	1	1	7	13.509
O94901	SUN domain-containing protein 1 OS=Homo sapiens OX=9606 GN=SUN1 PE=1 SV=3	7.87181	266	4	4	7	90.064
P55072	Transitional endoplasmic reticulum ATPase OS=Homo sapiens OX=9606 GN=VCP PE=1 SV=4	7.87181	264	5	5	1	89.322
P35221	Catenin alpha-1 OS=Homo sapiens OX=9606 GN=CTNNA1 PE=1 SV=1	7.87181	214	5	5	1	100.071
P0C0S5	Histone H2A.Z OS=Homo sapiens OX=9606 GN=H2AFZ PE=1 SV=2	7.87181	593	1	1	7	13.553
A0A0D9SF20	Polypyrimidine tract binding protein 1, isoform CRA_e OS=Homo sapiens OX=9606 GN=PTBP1 PE=1 SV=1 - [A0A0D9SF20_HUMAN]	7.422	4	1	1	2	21.8995
Q9BZE4	Nucleolar GTP-binding protein 1 OS=Homo sapiens OX=9606 GN=GTPBP4 PE=1 SV=3	7	295	4	4	7	73.965
Q16630	Cleavage and polyadenylation specificity factor subunit 6 OS=Homo sapiens OX=9606 GN=CPSF6 PE=1 SV=2	7	421	2	2	7	59.21
Q8NDX5	Polyhomeotic-like protein 3 OS=Homo sapiens OX=9606 GN=PHC3 PE=1 SV=1	7	235	6	6	1	106.161
Q9P2F9	Zinc finger protein 319 OS=Homo sapiens OX=9606 GN=ZNF319 PE=1 SV=2	7	299	3	4		65.547
Q9ULX6	A-kinase anchor protein 8-like OS=Homo sapiens OX=9606 GN=AKAP8L PE=1 SV=4	7	234	5	5		71.64
A8K9I5	cDNA FLJ77761 OS=Homo sapiens OX=9606 PE=2 SV=1 - [A8K9I5_HUMAN]	6.9272	13	1	2	2	34.3305
Q06830	Peroxiredoxin-1 OS=Homo sapiens OX=9606 GN=PRDX1 PE=1 SV=1	6.74727	572	1	1	6	22.11
P85037	Forkhead box protein K1 OS=Homo sapiens OX=9606 GN=FOXK1 PE=1 SV=1	6.74727	224	5	6	6	75.457
Q01844	RNA-binding protein EWS OS=Homo sapiens OX=9606 GN=EWSR1 PE=1 SV=1	6.74727	320	2	2		68.478
B7ZAP0	Rab GTPase-activating protein 1-like isoform 10 OS=Homo sapiens OX=9606 GN=RABGAP1L PE=1 SV=1	6.74727	463	1	1	6	29.038
P31025	Lipocalin-1 OS=Homo sapiens OX=9606 GN=LCN1 PE=1 SV=1	6.74727	506	1	1	6	19.25
Q9BRS2	Serine/threonine-protein kinase RIO1 OS=Homo sapiens OX=9606 GN=RIOK1 PE=1 SV=2	6.74727	314	3	3	6	65.583
P32119	Peroxiredoxin-2 OS=Homo sapiens OX=9606 GN=PRDX2 PE=1 SV=5	6.74727	572	1	1	6	21.892
O95602	DNA-directed RNA polymerase I subunit RPA1 OS=Homo sapiens OX=9606 GN=POLR1A PE=1 SV=2	6.74727	117	10	10	1	194.81
P12814	Alpha-actinin-1 OS=Homo sapiens OX=9606 GN=ACTN1 PE=1 SV=2	6.74727	200	3	6	2	103.058
B4DTA2	cDNA FLJ60148, highly similar to Homo sapiens heterogeneous nuclear ribonucleoprotein D-like (HNRPDL), transcript variant 2, mRNA OS=Homo sapiens OX=9606 PE=2 SV=1 - [B4DTA2_HUMAN]	6.63482	3	1	1	2	30.1957
B7Z7A1	cDNA FLJ52288, highly similar to Armadillo repeat-containing protein 4 OS=Homo sapiens OX=9606 PE=2 SV=1 - [B7Z7A1_HUMAN]	6.5561	6	1	1	1	23.291
Q5RI18	Heterogeneous nuclear ribonucleoprotein U OS=Homo sapiens OX=9606 GN=HNRNPU PE=1 SV=9 - [Q5RI18_HUMAN]	5.98258	18	3	3	5	67.7815
Q5S4N1	Uncharacterized protein (Fragment) OS=Homo sapiens OX=9606 PE=2 SV=1 - [Q5S4N1_HUMAN]	5.8	30	1	2	3	40.1621
K7EJ57	Mitochondrial import receptor subunit TOM40 homolog (Fragment) OS=Homo sapiens OX=9606 GN=TOMM40 PE=1 SV=8 - [K7EJ57_HUMAN]	5.78016	2	1	1	1	21.9009
P78386	Keratin, type II cuticular Hb5 OS=Homo sapiens OX=9606 GN=KRT85 PE=1 SV=1 - [KRT85_HUMAN]	5.76892	4	1	3	3	55.7665
A0A0A0MS07	Immunoglobulin heavy constant gamma 1 (Fragment) OS=Homo sapiens OX=9606 GN=IGHG1 PE=1 SV=1 - [A0A0A0MS07_HUMAN]	5.71269	38	2	2	4	31.963
Q9H4L4	Sentrin-specific protease 3 OS=Homo sapiens OX=9606 GN=SENP3 PE=1 SV=2	5.62272	424	2	2	5	65.01
O15265	Ataxin-7 OS=Homo sapiens OX=9606 GN=ATXN7 PE=1 SV=1	5.62272	351	3	3	5	95.451
Q96QC0	Serine/threonine-protein phosphatase 1 regulatory subunit 10 OS=Homo sapiens OX=9606 GN=PPP1R10 PE=1 SV=1	5.62272	273	3	3	5	99.058
P29590	Protein PML OS=Homo sapiens OX=9606 GN=PML PE=1 SV=3	5.62272	260	4	4	1	97.551
P33991	DNA replication licensing factor MCM4 OS=Homo sapiens OX=9606 GN=MCM4 PE=1 SV=5	5.62272	248	4	4		96.558
Q8NDC4	MORN repeat-containing protein 4 OS=Homo sapiens OX=9606 GN=MORN4 PE=1 SV=1	5.62272	606	1	1	5	16.236
O00257	E3 SUMO-protein ligase CBX4 OS=Homo sapiens OX=9606 GN=CBX4 PE=1 SV=3	5.62272	389	2	2	5	61.368
P49792	E3 SUMO-protein ligase RanBP2 OS=Homo sapiens OX=9606 GN=RANBP2 PE=1 SV=2	5.62272	121	11	11	3	358.201
P33176	Kinesin-1 heavy chain OS=Homo sapiens OX=9606 GN=KIF5B PE=1 SV=1	5.62272	280	3	3	3	109.685
B4E0S6	cDNA FLJ55635, highly similar to pre-mRNA-splicing factorATP-dependent RNA helicase DHX15 OS=Homo sapiens OX=9606 PE=2 SV=1 - [B4E0S6_HUMAN]	5.58899	2	3	3	3	89.4906
B4DUQ1	cDNA FLJ54552, highly similar to Heterogeneous nuclear ribonucleoprotein K OS=Homo sapiens OX=9606 PE=2 SV=1 - [B4DUQ1_HUMAN]	5.37533	8	2	2	2	48.4802
B3KSL7	cDNA FLJ36571 fis, clone TRACH2012242, highly similar to Myoferlin OS=Homo sapiens OX=9606 PE=2 SV=1 - [B3KSL7_HUMAN]	5.09419	3	1	1	1	28.2045
Q9NRZ9	Lymphoid-specific helicase OS=Homo sapiens OX=9606 GN=HELLS PE=1 SV=1	5	276	4	4	2	97.074
P12035	Keratin, type II cytoskeletal 3 OS=Homo sapiens OX=9606 GN=KRT3 PE=1 SV=3 - [K2C3_HUMAN]	4.83554	9	0	3	6	64.3776
A0A024RDJ3	H/ACA ribonucleoprotein complex subunit OS=Homo sapiens OX=9606 GN=NOLA1 PE=3 SV=1 - [A0A024RDJ3_HUMAN]	4.66686	1	1	1	1	22.3342
P24928	DNA-directed RNA polymerase II subunit RPB1 OS=Homo sapiens OX=9606 GN=POLR2A PE=1 SV=2	4.49818	216	7	7	3	217.174
P22087	rRNA 2'-O-methyltransferase fibrillarin OS=Homo sapiens OX=9606 GN=FBL PE=1 SV=2	4.49818	488	1	1	4	33.784
P14625	Endoplasmin OS=Homo sapiens OX=9606 GN=HSP90B1 PE=1 SV=1	4.49818	303	3	3	4	92.469
P61313	60S ribosomal protein L15 OS=Homo sapiens OX=9606 GN=RPL15 PE=1 SV=2	4.49818	532	1	1	4	24.146
P08047	Transcription factor Sp1 OS=Homo sapiens OX=9606 GN=SP1 PE=1 SV=3	4.49818	530	1	1	4	80.693
O15260	Surfeit locus protein 4 OS=Homo sapiens OX=9606 GN=SURF4 PE=1 SV=3	4.49818	601	1	1	4	30.394
P49916	DNA ligase 3 OS=Homo sapiens OX=9606 GN=LIG3 PE=1 SV=2	4.49818	326	3	3		112.907
P62424	60S ribosomal protein L7a OS=Homo sapiens OX=9606 GN=RPL7A PE=1 SV=2	4.49818	537	1	1	4	29.996
O14979	Heterogeneous nuclear ribonucleoprotein D-like OS=Homo sapiens OX=9606 GN=HNRNPDL PE=1 SV=3	4.49818	578	1	1	4	46.438
P41250	Glycine--tRNA ligase OS=Homo sapiens OX=9606 GN=GARS PE=1 SV=3	4.49818	408	2	2	4	83.166
P06748	Nucleophosmin OS=Homo sapiens OX=9606 GN=NPM1 PE=1 SV=2	4.49818	392	1	1	4	32.575
P18074	General transcription and DNA repair factor IIH helicase subunit XPD OS=Homo sapiens OX=9606 GN=ERCC2 PE=1 SV=1	4.49818	404	2	2	4	86.909
P33992	DNA replication licensing factor MCM5 OS=Homo sapiens OX=9606 GN=MCM5 PE=1 SV=5	4.49818	382	2	2	4	82.286
P16615	Sarcoplasmic/endoplasmic reticulum calcium ATPase 2 OS=Homo sapiens OX=9606 GN=ATP2A2 PE=1 SV=1	4.49818	291	3	3	1	114.757
P55197	Protein AF-10 OS=Homo sapiens OX=9606 GN=MLLT10 PE=1 SV=2	4.49818	331	2	2	4	113.32
A8K651	cDNA FLJ75700, highly similar to Homo sapiens complement component 1, q subcomponent binding protein (C1QBP), nuclear gene encoding mitochondrial protein, mRNA OS=Homo sapiens OX=9606 PE=2 SV=1 - [A8K651_HUMAN]	4.38573	2	1	1	1	31.3606
B4DRA2	cDNA FLJ57828, highly similar to Treacle protein (Fragment) OS=Homo sapiens OX=9606 PE=2 SV=1 - [B4DRA2_HUMAN]	4.26203	8	3	3	4	93.7135
A8K3Y5	cDNA FLJ78186 OS=Homo sapiens OX=9606 PE=2 SV=1 - [A8K3Y5_HUMAN]	4.14957	2	1	1	1	43.5959
Q0P607	Splicing factor, arginine/serine-rich 15 OS=Homo sapiens OX=9606 GN=SFRS15 PE=2 SV=1 - [Q0P607_HUMAN]	4.11583	2	2	2	2	125.662
P46013	Proliferation marker protein Ki-67 OS=Homo sapiens OX=9606 GN=MKI67 PE=1 SV=2 - [KI67_HUMAN]	4.10459	1	7	7	7	358.474
B7Z1V9	cDNA FLJ53310, highly similar to Puromycin-sensitive aminopeptidase OS=Homo sapiens OX=9606 PE=2 SV=1 - [B7Z1V9_HUMAN]	4.03712	7	1	1	1	53.1185
H7C0D9	DNA-directed RNA polymerase I subunit RPA2 (Fragment) OS=Homo sapiens OX=9606 GN=POLR1B PE=1 SV=8 - [H7C0D9_HUMAN]	4.02587	5	1	1	1	34.2651
Q12996	Cleavage stimulation factor subunit 3 OS=Homo sapiens OX=9606 GN=CSTF3 PE=1 SV=1	4	425	2	2	4	82.922
Q08211	ATP-dependent RNA helicase A OS=Homo sapiens OX=9606 GN=DHX9 PE=1 SV=4 - [DHX9_HUMAN]	3.63228	2	3	3	4	140.869
A0A3B3ITG9	Double-stranded RNA-specific adenosine deaminase (Fragment) OS=Homo sapiens OX=9606 GN=ADAR PE=1 SV=1 - [A0A3B3ITG9_HUMAN]	3.53107	9	1	1	2	38.9434
B4DQ49	cDNA FLJ54374, highly similar to Homo sapiens keratin 78 (KRT78), mRNA OS=Homo sapiens OX=9606 PE=2 SV=1 - [B4DQ49_HUMAN]	3.47484	2	1	1	2	31.4177
P62995	Transformer-2 protein homolog beta OS=Homo sapiens OX=9606 GN=TRA2B PE=1 SV=1	3.37363	573	1	1	3	33.666
P42338	Phosphatidylinositol 4 5-bisphosphate 3-kinase catalytic subunit beta isoform OS=Homo sapiens OX=9606 GN=PIK3CB PE=1 SV=1	3.37363	380	2	2	3	122.762
O15213	WD repeat-containing protein 46 OS=Homo sapiens OX=9606 GN=WDR46 PE=1 SV=3	3.37363	577	1	1	3	68.071
P18583	Protein SON OS=Homo sapiens OX=9606 GN=SON PE=1 SV=4	3.37363	297	3	3	3	263.827
P22102	Trifunctional purine biosynthetic protein adenosine-3 OS=Homo sapiens OX=9606 GN=GART PE=1 SV=1	3.37363	324	2	2	3	107.767
Q00610	Clathrin heavy chain 1 OS=Homo sapiens OX=9606 GN=CLTC PE=1 SV=5	3.37363	263	4	4		191.613
Q9UQE7	Structural maintenance of chromosomes protein 3 OS=Homo sapiens OX=9606 GN=SMC3 PE=1 SV=2	3.37363	334	3	3	3	141.541
O60231	Pre-mRNA-splicing factor ATP-dependent RNA helicase DHX16 OS=Homo sapiens OX=9606 GN=DHX16 PE=1 SV=2	3.37363	358	2	2	3	119.263
Q14137	Ribosome biogenesis protein BOP1 OS=Homo sapiens OX=9606 GN=BOP1 PE=1 SV=2	3.37363	322	3	3	3	83.63
Q6UWP8	Suprabasin OS=Homo sapiens OX=9606 GN=SBSN PE=1 SV=2	3.37363	586	1	1	3	60.541
Q5JTD0	Tight junction-associated protein 1 OS=Homo sapiens OX=9606 GN=TJAP1 PE=1 SV=1	3.37363	604	1	1	3	61.821
P51688	N-sulphoglucosamine sulphohydrolase OS=Homo sapiens OX=9606 GN=SGSH PE=1 SV=1	3.37363	550	1	1	3	56.695
P07355	Annexin A2 OS=Homo sapiens OX=9606 GN=ANXA2 PE=1 SV=2	3.37363	432	1	1	3	38.604
O94913	Pre-mRNA cleavage complex 2 protein Pcf11 OS=Homo sapiens OX=9606 GN=PCF11 PE=1 SV=3	3.37363	319	3	3	3	173.05
Q8WXA9	Splicing regulatory glutamine/lysine-rich protein 1 OS=Homo sapiens OX=9606 GN=SREK1 PE=1 SV=1	3.37363	517	1	1	3	59.38
Q02040	A-kinase anchor protein 17A OS=Homo sapiens OX=9606 GN=AKAP17A PE=1 SV=2	3.37363	387	2	2	3	80.736
P43246	DNA mismatch repair protein Msh2 OS=Homo sapiens OX=9606 GN=MSH2 PE=1 SV=1	3.37363	321	3	3	3	104.743
A8CG34	Nuclear envelope pore membrane protein POM 121C OS=Homo sapiens OX=9606 GN=POM121C PE=1 SV=3	3.37363	346	2	2	3	125.092
P52292	Importin subunit alpha-1 OS=Homo sapiens OX=9606 GN=KPNA2 PE=1 SV=1	3.37363	631	1	1	3	57.862
Q9Y2L1	Exosome complex exonuclease RRP44 OS=Homo sapiens OX=9606 GN=DIS3 PE=1 SV=2	3.37363	337	3	3	3	109.003
P51608	Methyl-CpG-binding protein 2 OS=Homo sapiens OX=9606 GN=MECP2 PE=1 SV=1	3.37363	459	1	1	3	52.441
H7BY36	RNA-binding protein EWS (Fragment) OS=Homo sapiens OX=9606 GN=EWSR1 PE=1 SV=1 - [H7BY36_HUMAN]	3.28367	5	1	1	1	32.1604
Q02413	Desmoglein-1 OS=Homo sapiens OX=9606 GN=DSG1 PE=1 SV=2 - [DSG1_HUMAN]	3.2162	1	2	2	2	113.676
E2PSM9	cDNA FLJ12599 fis, clone NT2RM4001410 OS=Homo sapiens OX=9606 PE=1 SV=1 - [E2PSM9_HUMAN]	3.08125	5	1	1	1	40.8098
Q9Y450	HBS1-like protein OS=Homo sapiens OX=9606 GN=HBS1L PE=1 SV=1	3	477	1	1	3	75.473
Q14151	Scaffold attachment factor B2 OS=Homo sapiens OX=9606 GN=SAFB2 PE=1 SV=1	3	294	1	3	3	107.474
E9PDF6	Unconventional myosin-Ib OS=Homo sapiens OX=9606 GN=MYO1B PE=1 SV=1 - [E9PDF6_HUMAN]	2.94631	6	3	3	4	128.4
B4DZC0	cDNA FLJ51771, highly similar to SWI/SNF-related matrix-associatedactin-dependent regulator of chromatin subfamily A member5 OS=Homo sapiens OX=9606 PE=2 SV=1 - [B4DZC0_HUMAN]	2.82261	4	2	2	2	116.683
B3KVN0	cDNA FLJ16785 fis, clone NT2RI2015342, highly similar to Solute carrier family 2, facilitated glucose transporter member 1 OS=Homo sapiens OX=9606 PE=2 SV=1 - [B3KVN0_HUMAN]	2.69891	5	1	1	1	45.8393
B9EG90	DNA topoisomerase I OS=Homo sapiens OX=9606 GN=TOP1 PE=2 SV=1 - [B9EG90_HUMAN]	2.64268	9	2	2	2	90.6429
I3L3H2	Eukaryotic initiation factor 4A-III OS=Homo sapiens OX=9606 GN=EIF4A3 PE=1 SV=2 - [I3L3H2_HUMAN]	2.5977	2	1	1	1	44.4828
A0A024R582	D4, zinc and double PHD fingers family 2, isoform CRA_a OS=Homo sapiens OX=9606 GN=DPF2 PE=4 SV=1 - [A0A024R582_HUMAN]	2.58645	2	1	1	1	44.1272
B4DSW6	Protein HIRA OS=Homo sapiens OX=9606 PE=2 SV=1 - [B4DSW6_HUMAN]	2.50774	4	2	2	2	88.0878
P55060	Exportin-2 OS=Homo sapiens OX=9606 GN=CSE1L PE=1 SV=3	2.24909	525	1	1	2	110.417
O43462	Membrane-bound transcription factor site-2 protease OS=Homo sapiens OX=9606 GN=MBTPS2 PE=1 SV=1	2.24909	626	1	1	2	57.444
Q02447	Transcription factor Sp3 OS=Homo sapiens OX=9606 GN=SP3 PE=1 SV=3	2.24909	595	1	1	2	81.925
P50570	Dynamin-2 OS=Homo sapiens OX=9606 GN=DNM2 PE=1 SV=2	2.24909	403	2	2	2	98.064
P14859	POU domain class 2 transcription factor 1 OS=Homo sapiens OX=9606 GN=POU2F1 PE=1 SV=2	2.24909	514	1	1	2	76.472
P28331	NADH-ubiquinone oxidoreductase 75 kDa subunit mitochondrial OS=Homo sapiens OX=9606 GN=NDUFS1 PE=1 SV=3	2.24909	448	1	1	2	79.468
P07197	Neurofilament medium polypeptide OS=Homo sapiens OX=9606 GN=NEFM PE=1 SV=3	2.24909	369	2	2	2	102.472
O94832	Unconventional myosin-Id OS=Homo sapiens OX=9606 GN=MYO1D PE=1 SV=2	2.24909	323	2	3	2	116.202
P11387	DNA topoisomerase 1 OS=Homo sapiens OX=9606 GN=TOP1 PE=1 SV=2	2.24909	478	1	1	2	90.726
Q96ST2	Protein IWS1 homolog OS=Homo sapiens OX=9606 GN=IWS1 PE=1 SV=2	2.24909	355	2	2	2	91.955
Q9BSJ8	Extended synaptotagmin-1 OS=Homo sapiens OX=9606 GN=ESYT1 PE=1 SV=1	2.24909	429	2	2	2	122.856
O95782	AP-2 complex subunit alpha-1 OS=Homo sapiens OX=9606 GN=AP2A1 PE=1 SV=3	2.24909	388	2	2	2	107.546
P49711	Transcriptional repressor CTCF OS=Homo sapiens OX=9606 GN=CTCF PE=1 SV=1	2.24909	507	1	1	2	82.785
P33993	DNA replication licensing factor MCM7 OS=Homo sapiens OX=9606 GN=MCM7 PE=1 SV=4	2.24909	603	1	1	2	81.308
O75925	E3 SUMO-protein ligase PIAS1 OS=Homo sapiens OX=9606 GN=PIAS1 PE=1 SV=2	2.24909	533	1	1	2	71.836
O14641	Segment polarity protein dishevelled homolog DVL-2 OS=Homo sapiens OX=9606 GN=DVL2 PE=1 SV=1	2.24909	625	1	1	2	78.948
O94973	AP-2 complex subunit alpha-2 OS=Homo sapiens OX=9606 GN=AP2A2 PE=1 SV=2	2.24909	388	2	2	2	103.96
P20930	Filaggrin OS=Homo sapiens OX=9606 GN=FLG PE=1 SV=3	2.24909	237	5	5	1	435.18
Q9HBE1	POZ- AT hook- and zinc finger-containing protein 1 OS=Homo sapiens OX=9606 GN=PATZ1 PE=1 SV=1	2.24909	607	1	1	2	74.06
D3DX73	HCG1994636, isoform CRA_b OS=Homo sapiens OX=9606 GN=hCG_1994636 PE=4 SV=1 - [D3DX73_HUMAN]	2.01294	2	1	1	1	101.526
Q99567	Nuclear pore complex protein Nup88 OS=Homo sapiens OX=9606 GN=NUP88 PE=1 SV=2	2	482	1	1	2	83.542
Q9UQ16	Dynamin-3 OS=Homo sapiens OX=9606 GN=DNM3 PE=1 SV=4	2	403	2	2	2	97.746
Q99583	Max-binding protein MNT OS=Homo sapiens OX=9606 GN=MNT PE=1 SV=1	2	434	1	1	2	62.3
Q9UDY2	Tight junction protein ZO-2 OS=Homo sapiens OX=9606 GN=TJP2 PE=1 SV=2	2	576	1	1	2	133.958
Q14247	Src substrate cortactin OS=Homo sapiens OX=9606 GN=CTTN PE=1 SV=2	2	611	1	1	2	61.586
H7C463	MICOS complex subunit MIC60 (Fragment) OS=Homo sapiens OX=9606 GN=IMMT PE=1 SV=1 - [H7C463_HUMAN]	1.65308	8	1	1	1	68.1333
B4E2A0	cDNA FLJ61543, highly similar to Desmoplakin OS=Homo sapiens OX=9606 PE=2 SV=1 - [B4E2A0_HUMAN]	1.58561	6	2	2	2	156.205
H3BQZ7	HCG2044799 OS=Homo sapiens OX=9606 GN=HNRNPUL2-BSCL2 PE=4 SV=1 - [H3BQZ7_HUMAN]	1.50689	2	1	1	1	84.6392
Q9H8B9	cDNA FLJ13778 fis, clone PLACE4000431, highly similar to H.sapiens U5 snRNP-specific 200kD protein OS=Homo sapiens OX=9606 PE=2 SV=1 - [Q9H8B9_HUMAN]	1.29	3	1	1	1	87.829
C9J4M6	DNA-directed RNA polymerase subunit beta OS=Homo sapiens OX=9606 GN=POLR2B PE=1 SV=3 - [C9J4M6_HUMAN]	1.25949	7	1	1	1	121.295
P24928	DNA-directed RNA polymerase II subunit RPB1 OS=Homo sapiens OX=9606 GN=POLR2A PE=1 SV=2 - [RPB1_HUMAN]	1.14704	2	2	2	2	217.039
Q92621	Nuclear pore complex protein Nup205 OS=Homo sapiens OX=9606 GN=NUP205 PE=1 SV=3 - [NU205_HUMAN]	1.14	5	2	2	2	227.776
Q02241	Kinesin-like protein KIF23 OS=Homo sapiens OX=9606 GN=KIF23 PE=1 SV=3	1.12454	494	1	1	1	110.059
P35580	Myosin-10 OS=Homo sapiens OX=9606 GN=MYH10 PE=1 SV=3	1.12454	412	2	2	1	228.997
O14617	AP-3 complex subunit delta-1 OS=Homo sapiens OX=9606 GN=AP3D1 PE=1 SV=1	1.12454	487	1	1	1	130.158
Q14697	Neutral alpha-glucosidase AB OS=Homo sapiens OX=9606 GN=GANAB PE=1 SV=3	1.12454	509	1	1	1	106.874
O75643	U5 small nuclear ribonucleoprotein 200 kDa helicase OS=Homo sapiens OX=9606 GN=SNRNP200 PE=1 SV=2	1.12454	336	2	2	1	244.505
Q8TDD1	ATP-dependent RNA helicase DDX54 OS=Homo sapiens OX=9606 GN=DDX54 PE=1 SV=2	1.12454	458	1	1	1	98.595
P51116	Fragile X mental retardation syndrome-related protein 2 OS=Homo sapiens OX=9606 GN=FXR2 PE=1 SV=2	1.12454	367	1	1	1	74.223
O00308	NEDD4-like E3 ubiquitin-protein ligase WWP2 OS=Homo sapiens OX=9606 GN=WWP2 PE=1 SV=2	1.12454	407	1	1	1	98.912
Q7Z5H3	Rho GTPase-activating protein 22 OS=Homo sapiens OX=9606 GN=ARHGAP22 PE=1 SV=1	1.12454	612	1	1	1	76.779
P78344	Eukaryotic translation initiation factor 4 gamma 2 OS=Homo sapiens OX=9606 GN=EIF4G2 PE=1 SV=1	1.12454	418	1	1	1	102.362
Q7Z3K3	Pogo transposable element with ZNF domain OS=Homo sapiens OX=9606 GN=POGZ PE=1 SV=2	1.12454	390	2	2	1	155.343
O60318	Germinal-center associated nuclear protein OS=Homo sapiens OX=9606 GN=MCM3AP PE=1 SV=2	1.12454	547	1	1	1	218.403
P52789	Hexokinase-2 OS=Homo sapiens OX=9606 GN=HK2 PE=1 SV=2	1.12454	546	1	1	1	102.38
P35606	Coatomer subunit beta' OS=Homo sapiens OX=9606 GN=COPB2 PE=1 SV=2	1.12454	479	1	1	1	102.487
O00268	Transcription initiation factor TFIID subunit 4 OS=Homo sapiens OX=9606 GN=TAF4 PE=1 SV=2	1.12454	461	1	1	1	110.114
P35579	Myosin-9 OS=Homo sapiens OX=9606 GN=MYH9 PE=1 SV=4	1.12454	534	1	1	1	226.53
O14497	AT-rich interactive domain-containing protein 1A OS=Homo sapiens OX=9606 GN=ARID1A PE=1 SV=3	1.12454	446	1	1	1	242.042
Q06787	Synaptic functional regulator FMR1 OS=Homo sapiens OX=9606 GN=FMR1 PE=1 SV=1	1.12454	410	1	1	1	71.175
P42568	Protein AF-9 OS=Homo sapiens OX=9606 GN=MLLT3 PE=1 SV=2	1.12454	621	1	1	1	63.351
P49588	Alanine--tRNA ligase cytoplasmic OS=Homo sapiens OX=9606 GN=AARS PE=1 SV=2	1.12454	476	1	1	1	106.81
P78316	Nucleolar protein 14 OS=Homo sapiens OX=9606 GN=NOP14 PE=1 SV=3	1.12454	441	1	1	1	97.668
P21333	Filamin-A OS=Homo sapiens OX=9606 GN=FLNA PE=1 SV=4	1.12454	325	2	2	1	280.737
P78332	RNA-binding protein 6 OS=Homo sapiens OX=9606 GN=RBM6 PE=1 SV=5	1.12454	368	1	2	1	128.644
P49750	YLP motif-containing protein 1 OS=Homo sapiens OX=9606 GN=YLPM1 PE=1 SV=4	1.12454	340	2	2	1	241.643
Q86YC2	Partner and localizer of BRCA2 OS=Homo sapiens OX=9606 GN=PALB2 PE=1 SV=1	1.12454	602	1	1	1	131.295
P57678	Gem-associated protein 4 OS=Homo sapiens OX=9606 GN=GEMIN4 PE=1 SV=2	1.12454	536	1	1	1	120.037
P51532	Transcription activator BRG1 OS=Homo sapiens OX=9606 GN=SMARCA4 PE=1 SV=2	1.12454	493	1	1	1	184.644
O95373	Importin-7 OS=Homo sapiens OX=9606 GN=IPO7 PE=1 SV=1	1.12454	589	1	1	1	119.516
B4E0E1	Poly [ADP-ribose] polymerase OS=Homo sapiens OX=9606 PE=2 SV=1 - [B4E0E1_HUMAN]	1.02334	3	1	1	1	111.056
Q08188	Protein-glutamine gamma-glutamyltransferase E OS=Homo sapiens OX=9606 GN=TGM3 PE=1 SV=4 - [TGM3_HUMAN]	1.01	1	1	1	1	76.5836
Q86XI2	Condensin-2 complex subunit G2 OS=Homo sapiens OX=9606 GN=NCAPG2 PE=1 SV=1	1	609	1	1	1	130.96
Q9H0E3	Histone deacetylase complex subunit SAP130 OS=Homo sapiens OX=9606 GN=SAP130 PE=1 SV=1	1	583	1	1	1	110.324
Q9Y678	Coatomer subunit gamma-1 OS=Homo sapiens OX=9606 GN=COPG1 PE=1 SV=1	1	610	1	1	1	97.718
Q9P1Y6	PHD and RING finger domain-containing protein 1 OS=Homo sapiens OX=9606 GN=PHRF1 PE=1 SV=3	1	397	1	2	1	178.665
Q5RHP9	Glutamate-rich protein 3 OS=Homo sapiens OX=9606 GN=ERICH3 PE=2 SV=1 - [ERIC3_HUMAN]	0.39	1	1	1	3	168.363
O15417	Trinucleotide repeat-containing gene 18 protein OS=Homo sapiens OX=9606 GN=TNRC18 PE=1 SV=3	0	443	1	1	0	314.52

## Sheet: Table S7
Supplementary Table S7. Proteins interacted with LINC00930 identified by Liquid Chromatography-Mass Spectrometry in CNE2 cell
Accession	Description	ΣCoverage	Σ# Proteins	Σ# Unique Peptides	Σ# Peptides	Σ# PSMs	MW [kDa]
AAC50641	lysine acetyltransferase 2A OS=Homo sapiens OX=9606 GN=GCN5 PE=1 SV=1 - [AAC50641_HUMAN]	87.3518	13	74	79	3	93.084
AAH37284	RB binding protein 5, histone lysine methyltransferase complex subunit OS=Homo sapiens OX=9606 GN=RBBP5 PE=1 SV=2	86	4	77	77	10	71.229
P52272	Heterogeneous nuclear ribonucleoprotein M OS=Homo sapiens OX=9606 GN=HNRNPM PE=1 SV=3	83.2163	2	60	61	32	77.516
Q9BW19	Kinesin-like protein KIFC1 OS=Homo sapiens OX=9606 GN=KIFC1 PE=1 SV=2	72	6	70	70	14	73.748
P11940	Polyadenylate-binding protein 1 OS=Homo sapiens OX=9606 GN=PABPC1 PE=1 SV=2	70.8463	16	35	46	25	70.671
P35527	Keratin type I cytoskeletal 9 OS=Homo sapiens OX=9606 GN=KRT9 PE=1 SV=3	67.4727	12	44	45	22	62.064
A0A2R8YFE2	Actin, cytoplasmic 1 (Fragment) OS=Homo sapiens OX=9606 GN=ACTB PE=1 SV=1 - [A0A2R8YFE2_HUMAN]	65.2236	9	49	52	2	80.955
P43243	Matrin-3 OS=Homo sapiens OX=9606 GN=MATR3 PE=1 SV=2	59.6009	7	51	51	36	94.623
Q9UEY8	Gamma-adducin OS=Homo sapiens OX=9606 GN=ADD3 PE=1 SV=1	58	23	37	39	15	79.155
P13645	Keratin type I cytoskeletal 10 OS=Homo sapiens OX=9606 GN=KRT10 PE=1 SV=6	57.3518	14	28	44	3	58.827
P81605	Dermcidin OS=Homo sapiens OX=9606 GN=DCD PE=1 SV=2	51.7291	122	10	10	5	11.284
P54198	Protein HIRA OS=Homo sapiens OX=9606 GN=HIRA PE=1 SV=2	49.48	15	51	51	29	111.835
P35527	Keratin, type I cytoskeletal 9 OS=Homo sapiens OX=9606 GN=KRT9 PE=1 SV=3 - [K1C9_HUMAN]	47.2871	2	20	20	48	62.0268
O00571	ATP-dependent RNA helicase DDX3X OS=Homo sapiens OX=9606 GN=DDX3X PE=1 SV=3	47.2309	35	30	32	15	73.244
Q5BKZ1	DBIRD complex subunit ZNF326 OS=Homo sapiens OX=9606 GN=ZNF326 PE=1 SV=2	46	46	26	26	4	65.654
Q13435	Splicing factor 3B subunit 2 OS=Homo sapiens OX=9606 GN=SF3B2 PE=1 SV=2	45	28	36	36	15	100.228
P49756	RNA-binding protein 25 OS=Homo sapiens OX=9606 GN=RBM25 PE=1 SV=3	44.9818	17	44	44	4	100.186
P02545	Prelamin-A/C OS=Homo sapiens OX=9606 GN=LMNA PE=1 SV=1	44.9818	56	24	24	3	74.14
P78386	Keratin, type II cuticular Hb5 OS=Homo sapiens OX=9606 GN=KRT85 PE=1 SV=1 - [KRT85_HUMAN]	38.4145	32	11	14	82	53.6711
P22087	rRNA 2'-O-methyltransferase fibrillarin OS=Homo sapiens OX=9606 GN=FBL PE=1 SV=2	35.9854	82	1	20	2	60.045
A0A087WU03	Heterogeneous nuclear ribonucleoprotein D-like OS=Homo sapiens OX=9606 GN=HNRNPDL PE=1 SV=1 - [A0A087WU03_HUMAN]	35.5131	1	1	1	1	6.71722
Q9H307	Pinin OS=Homo sapiens OX=9606 GN=PNN PE=1 SV=5	32	22	39	39	12	81.628
Q12906	Interleukin enhancer-binding factor 3 OS=Homo sapiens OX=9606 GN=ILF3 PE=1 SV=3	31.4873	43	18	20	6	95.339
Q8N1F7	Nuclear pore complex protein Nup93 OS=Homo sapiens OX=9606 GN=NUP93 PE=1 SV=2	31	59	25	25	32	93.488
Q14498	RNA-binding protein 39 OS=Homo sapiens OX=9606 GN=RBM39 PE=1 SV=2	30.4752	24	3	3	4	17.4959
Q96T37	RNA-binding protein 15 OS=Homo sapiens OX=9606 GN=RBM15 PE=1 SV=2	26.9891	80	18	22	4	107.188
O75152	Zinc finger CCCH domain-containing protein 11A OS=Homo sapiens OX=9606 GN=ZC3H11A PE=1 SV=3	26.9891	90	17	17	9	89.131
O43290	U4/U6.U5 tri-snRNP-associated protein 1 OS=Homo sapiens OX=9606 GN=SART1 PE=1 SV=1	26.9891	123	15	15	1	90.255
O94776	Metastasis-associated protein MTA2 OS=Homo sapiens OX=9606 GN=MTA2 PE=1 SV=1	26.9891	138	10	11	7	75.023
Q5RHP9	Glutamate-rich protein 3 OS=Homo sapiens OX=9606 GN=ERICH3 PE=2 SV=1 - [ERIC3_HUMAN]	26.9891	47	25	25	3	108.805
I6L965	KRT18 protein (Fragment) OS=Homo sapiens OX=9606 GN=KRT18 PE=2 SV=1 - [I6L965_HUMAN]	26.8991	5	5	7	25	42.1477
K7EJT5	60S ribosomal protein L22 (Fragment) OS=Homo sapiens OX=9606 GN=RPL22 PE=1 SV=1 - [K7EJT5_HUMAN]	26.3144	8	1	1	2	5.07968
Q92804	TATA-binding protein-associated factor 2N OS=Homo sapiens OX=9606 GN=TAF15 PE=1 SV=1	26	125	8	9	1	61.83
Q6PJT7	Zinc finger CCCH domain-containing protein 14 OS=Homo sapiens OX=9606 GN=ZC3H14 PE=1 SV=1	25.8645	111	13	13	5	82.876
Q9NNW5	WD repeat-containing protein 6 OS=Homo sapiens OX=9606 GN=WDR6 PE=1 SV=1	25	66	23	23	11	121.724
O95104	SR-related and CTD-associated factor 4 OS=Homo sapiens OX=9606 GN=SCAF4 PE=1 SV=3	24.74	54	23	23	12	125.869
O43823	A-kinase anchor protein 8 OS=Homo sapiens OX=9606 GN=AKAP8 PE=1 SV=1	24.74	107	13	13	1	76.108
E9PDF6	Unconventional myosin-Ib OS=Homo sapiens OX=9606 GN=MYO1B PE=1 SV=1 - [E9PDF6_HUMAN]	24.74	5	1	1	1	5.662
O15213	WD repeat-containing protein 46 OS=Homo sapiens OX=9606 GN=WDR46 PE=1 SV=3	24	93	17	17	8	88.487
Q5VU08	Adducin 3 (Gamma), isoform CRA_a OS=Homo sapiens OX=9606 GN=ADD3 PE=2 SV=1 - [Q5VU08_HUMAN]	23.81	17	1	1	3	9.16193
Q07666	KH domain-containing RNA-binding signal transduction-associated protein 1 OS=Homo sapiens OX=9606 GN=KHDRBS1 PE=1 SV=1	23.6154	108	10	10	1	48.227
P12956	X-ray repair cross-complementing protein 6 OS=Homo sapiens OX=9606 GN=XRCC6 PE=1 SV=2	23.6154	140	12	12	13	69.843
O94906	Pre-mRNA-processing factor 6 OS=Homo sapiens OX=9606 GN=PRPF6 PE=1 SV=1	23.6154	75	18	18		106.925
P17844	Probable ATP-dependent RNA helicase DDX5 OS=Homo sapiens OX=9606 GN=DDX5 PE=1 SV=1	23.6154	113	3	14	4	69.148
Q9H0A0	RNA cytidine acetyltransferase OS=Homo sapiens OX=9606 GN=NAT10 PE=1 SV=2	22	71	19	19	19	115.73
H0YIB4	Serine/arginine-rich-splicing factor 9 (Fragment) OS=Homo sapiens OX=9606 GN=SRSF9 PE=1 SV=8 - [H0YIB4_HUMAN]	21.67	5	2	2	3	12.7163
A0A024QZZ7	Histone H2B OS=Homo sapiens OX=9606 GN=HIST1H2BD PE=3 SV=1 - [A0A024QZZ7_HUMAN]	21.4226	22	2	2	2	13.9276
P42285	Exosome RNA helicase MTR4 OS=Homo sapiens OX=9606 GN=MTREX PE=1 SV=3	21.3664	96	16	16	60	117.805
Q15323	Keratin, type I cuticular Ha1 OS=Homo sapiens OX=9606 GN=KRT31 PE=1 SV=3 - [K1H1_HUMAN]	21.0852	9	3	7	15	47.2071
B7Z6P1	cDNA FLJ53662, highly similar to Actin, alpha skeletal muscle OS=Homo sapiens OX=9606 PE=2 SV=1 - [B7Z6P1_HUMAN]	20.984	27	1	5	29	38.5541
E5RGH3	Polyadenylate-binding protein 1 (Fragment) OS=Homo sapiens OX=9606 GN=PABPC1 PE=1 SV=1 - [E5RGH3_HUMAN]	20.8266	20	2	2	2	12.1951
Q08211	ATP-dependent RNA helicase A OS=Homo sapiens OX=9606 GN=DHX9 PE=1 SV=4	20	38	30	30	2	140.958
P07900	Heat shock protein HSP 90-alpha OS=Homo sapiens OX=9606 GN=HSP90AA1 PE=1 SV=5	20	137	7	13	30	84.66
E9PN89	Heat shock cognate 71 kDa protein (Fragment) OS=Homo sapiens OX=9606 GN=HSPA8 PE=1 SV=1 - [E9PN89_HUMAN]	19.4659	29	5	5	9	34.797
Q06830	Peroxiredoxin-1 OS=Homo sapiens OX=9606 GN=PRDX1 PE=1 SV=1	19.4659	17	1	9	17	55.7652
Q8NFH5	Nucleoporin NUP35 OS=Homo sapiens OX=9606 GN=NUP35 PE=1 SV=1	19	265	5	5	1	34.774
P02533	Keratin, type I cytoskeletal 14 OS=Homo sapiens OX=9606 GN=KRT14 PE=1 SV=4 - [K1C14_HUMAN]	18.3413	20	3	8	20	51.5294
Q8N7H5	RNA polymerase II-associated factor 1 homolog OS=Homo sapiens OX=9606 GN=PAF1 PE=1 SV=2	18	139	9	9	2	59.976
Q9HCS7	Pre-mRNA-splicing factor SYF1 OS=Homo sapiens OX=9606 GN=XAB2 PE=1 SV=2	18	116	13	13	9	84.7
Q4G0J3	La-related protein 7 OS=Homo sapiens OX=9606 GN=LARP7 PE=1 SV=1	17.9927	160	9	9	1	66.899
Q9H4L4	Sentrin-specific protease 3 OS=Homo sapiens OX=9606 GN=SENP3 PE=1 SV=2	17.9927	114	14	14	2	74.107
O60832	H/ACA ribonucleoprotein complex subunit DKC1 OS=Homo sapiens OX=9606 GN=DKC1 PE=1 SV=3	17.9927	170	8	8		57.674
P55265	Double-stranded RNA-specific adenosine deaminase OS=Homo sapiens OX=9606 GN=ADAR PE=1 SV=4	17.9927	94	17	17	13	136.066
A0A087WWT3	Serum albumin OS=Homo sapiens OX=9606 GN=ALB PE=1 SV=1 - [A0A087WWT3_HUMAN]	17.6104	14	5	5	7	45.1184
Q86WI8	Integrase interactor 1 protein isoform D (Fragment) OS=Homo sapiens OX=9606 GN=SMARCB1 PE=2 SV=1 - [Q86WI8_HUMAN]	17.5	15	1	1	1	9.08867
B3KPS3	Tubulin alpha chain OS=Homo sapiens OX=9606 PE=2 SV=1 - [B3KPS3_HUMAN]	17.2955	30	4	4	6	46.2118
Q9Y2W2	WW domain-binding protein 11 OS=Homo sapiens OX=9606 GN=WBP11 PE=1 SV=1	17	99	13	13	1	69.998
Q5W0B1	RING finger protein 219 OS=Homo sapiens OX=9606 GN=RNF219 PE=1 SV=1	16.8682	195	9	9	3	81.117
Q01780	Exosome component 10 OS=Homo sapiens OX=9606 GN=EXOSC10 PE=1 SV=2	16.8682	133	12	12		100.831
O43143	Pre-mRNA-splicing factor ATP-dependent RNA helicase DHX15 OS=Homo sapiens OX=9606 GN=DHX15 PE=1 SV=2	16.8682	120	13	13	5	90.933
O76021	Ribosomal L1 domain-containing protein 1 OS=Homo sapiens OX=9606 GN=RSL1D1 PE=1 SV=3	16.8682	188	8	8	2	54.973
Q9H0D6	5'-3' exoribonuclease 2 OS=Homo sapiens OX=9606 GN=XRN2 PE=1 SV=1	16.8119	3	1	1	1	11.6026
A2J1N8	Rheumatoid factor RF-ET11 (Fragment) OS=Homo sapiens OX=9606 PE=2 SV=1 - [A2J1N8_HUMAN]	16.5758	1	1	1	1	10.202
Q15637	Splicing factor 1 OS=Homo sapiens OX=9606 GN=SF1 PE=1 SV=4	16	109	10	10		68.33
I3L3H2	Eukaryotic initiation factor 4A-III OS=Homo sapiens OX=9606 GN=EIF4A3 PE=1 SV=2 - [I3L3H2_HUMAN]	16	149	7	11		82.565
O15060	Zinc finger and BTB domain-containing protein 39 OS=Homo sapiens OX=9606 GN=ZBTB39 PE=1 SV=1	15.7436	168	8	8		79.001
I3L3P7	40S ribosomal protein S15a OS=Homo sapiens OX=9606 GN=RPS15A PE=1 SV=1 - [I3L3P7_HUMAN]	15.7436	5	1	1	2	11.4702
O14744	Protein arginine N-methyltransferase 5 OS=Homo sapiens OX=9606 GN=PRMT5 PE=1 SV=4	15.7436	112	11	11		72.684
P40939	Trifunctional enzyme subunit alpha mitochondrial OS=Homo sapiens OX=9606 GN=HADHA PE=1 SV=2	15.7436	152	8	8	3	83
X6R6Z1	Interleukin enhancer-binding factor 2 (Fragment) OS=Homo sapiens OX=9606 GN=ILF2 PE=1 SV=1 - [X6R6Z1_HUMAN]	15.6424	5	1	1	1	12.3746
H0YDD8	60S acidic ribosomal protein P2 (Fragment) OS=Homo sapiens OX=9606 GN=RPLP2 PE=1 SV=1 - [H0YDD8_HUMAN]	14.6641	2	1	1	1	9.09046
Q0VGD6	HNRPR protein (Fragment) OS=Homo sapiens OX=9606 GN=HNRPR PE=2 SV=1 - [Q0VGD6_HUMAN]	14.33	10	5	7	10	67.8188
P55060	Exportin-2 OS=Homo sapiens OX=9606 GN=CSE1L PE=1 SV=3	14	151	9	9		89.334
Q92945	Far upstream element-binding protein 2 OS=Homo sapiens OX=9606 GN=KHSRP PE=1 SV=4	14	181	7	8	1	73.115
Q02413	Desmoglein-1 OS=Homo sapiens OX=9606 GN=DSG1 PE=1 SV=2	13.4945	167	9	9	29	113.748
O43707	Alpha-actinin-4 OS=Homo sapiens OX=9606 GN=ACTN4 PE=1 SV=2	13.4945	148	6	9		104.854
P01040	Cystatin-A OS=Homo sapiens OX=9606 GN=CSTA PE=1 SV=1	13.4945	599	1	1	12	11.006
P05109	Protein S100-A8 OS=Homo sapiens OX=9606 GN=S100A8 PE=1 SV=1	13.4945	579	1	1	12	10.835
P56192	Methionine--tRNA ligase cytoplasmic OS=Homo sapiens OX=9606 GN=MARS PE=1 SV=2	13.4945	190	8	8	11	101.116
Q9BXP5	Serrate RNA effector molecule homolog OS=Homo sapiens OX=9606 GN=SRRT PE=1 SV=1	13	172	9	9	2	83.678
Q16643	Drebrin OS=Homo sapiens OX=9606 GN=DBN1 PE=1 SV=4	13	230	7	7	1	71.429
O15042	U2 snRNP-associated SURP motif-containing protein OS=Homo sapiens OX=9606 GN=U2SURP PE=1 SV=2	12.37	154	10	10	1	118.292
O75533	Splicing factor 3B subunit 1 OS=Homo sapiens OX=9606 GN=SF3B1 PE=1 SV=3	12.37	132	13	13		145.83
P16402	Histone H1.3 OS=Homo sapiens OX=9606 GN=HIST1H1D PE=1 SV=2	12.37	262	3	3	2	22.35
P04264	Keratin type II cytoskeletal 1 OS=Homo sapiens OX=9606 GN=KRT1 PE=1 SV=6	12.37	207	7	7	4	80.593
Q86UE4	Protein LYRIC OS=Homo sapiens OX=9606 GN=MTDH PE=1 SV=2	12	232	6	6	1	63.837
Q86YZ3	Hornerin OS=Homo sapiens OX=9606 GN=HRNR PE=1 SV=2	12	51	23	23	3	282.389
A0A140TA69	Keratin, type I cuticular Ha4 OS=Homo sapiens OX=9606 GN=KRT34 PE=3 SV=1 - [A0A140TA69_HUMAN]	11.6053	6	1	4	6	49.3992
O95391	Pre-mRNA-splicing factor SLU7 OS=Homo sapiens OX=9606 GN=SLU7 PE=1 SV=2	11.2454	244	5	5	4	68.387
P0CG48	Polyubiquitin-C OS=Homo sapiens OX=9606 GN=UBC PE=1 SV=3	11.2454	76	11	11	4	77.039
P62805	Histone H4 OS=Homo sapiens OX=9606 GN=HIST1H4A PE=1 SV=2	11.2454	529	1	1	10	11.367
Q15572	TATA box-binding protein-associated factor RNA polymerase I subunit C OS=Homo sapiens OX=9606 GN=TAF1C PE=1 SV=2	11	179	8	8		95.213
Q9BZF3	Oxysterol-binding protein-related protein 6 OS=Homo sapiens OX=9606 GN=OSBPL6 PE=1 SV=1	11	161	7	9	3	106.306
Q9Y4W2	Ribosomal biogenesis protein LAS1L OS=Homo sapiens OX=9606 GN=LAS1L PE=1 SV=2	11	246	6	6	3	83.065
A0A0A0MS07	Immunoglobulin heavy constant gamma 1 (Fragment) OS=Homo sapiens OX=9606 GN=IGHG1 PE=1 SV=1 - [A0A0A0MS07_HUMAN]	10.1209	304	3	3	2	36.053
Q4VCS5	Angiomotin OS=Homo sapiens OX=9606 GN=AMOT PE=1 SV=1	10	201	8	8	1	118.085
Q9H5H4	Zinc finger protein 768 OS=Homo sapiens OX=9606 GN=ZNF768 PE=1 SV=2	10	247	4	5		60.229
Q14525	Keratin, type I cuticular Ha3-II OS=Homo sapiens OX=9606 GN=KRT33B PE=1 SV=3 - [KT33B_HUMAN]	9.65	5	1	4	9	46.1845
B4DYP6	cDNA FLJ57094, highly similar to Probable ATP-dependent RNA helicase DDX47 (EC3.6.1.-) OS=Homo sapiens OX=9606 PE=2 SV=1 - [B4DYP6_HUMAN]	9.09	5	1	1	1	14.0723
Q9H7N4	Splicing factor arginine/serine-rich 19 OS=Homo sapiens OX=9606 GN=SCAF1 PE=1 SV=3	9	159	8	9	13	139.269
Q9Y5X1	Sorting nexin-9 OS=Homo sapiens OX=9606 GN=SNX9 PE=1 SV=1	9	327	3	3	2	66.592
Q13330	Metastasis-associated protein MTA1 OS=Homo sapiens OX=9606 GN=MTA1 PE=1 SV=2	9	249	3	5		80.786
Q99856	AT-rich interactive domain-containing protein 3A OS=Homo sapiens OX=9606 GN=ARID3A PE=1 SV=2	9	255	4	4	1	62.889
Q53F19	Nuclear cap-binding protein subunit 3 OS=Homo sapiens OX=9606 GN=NCBP3 PE=1 SV=2	9	254	5	5	1	70.593
Q93009	Ubiquitin carboxyl-terminal hydrolase 7 OS=Homo sapiens OX=9606 GN=USP7 PE=1 SV=2	9	173	8	8		128.302
Q9P270	SLAIN motif-containing protein 2 OS=Homo sapiens OX=9606 GN=SLAIN2 PE=1 SV=2	9	284	3	3	1	62.543
Q05639	Elongation factor 1-alpha 2 OS=Homo sapiens OX=9606 GN=EEF1A2 PE=1 SV=1	8.99636	352	3	3	1	50.47
O60716	Catenin delta-1 OS=Homo sapiens OX=9606 GN=CTNND1 PE=1 SV=1	8.99636	229	7	7	1	108.17
P28370	Probable global transcription activator SNF2L1 OS=Homo sapiens OX=9606 GN=SMARCA1 PE=1 SV=2	8.99636	191	3	9		122.605
B4E0E1	Poly [ADP-ribose] polymerase OS=Homo sapiens OX=9606 PE=2 SV=1 - [B4E0E1_HUMAN]	8.94013	12	4	4	5	77.5184
B4E3E6	cDNA FLJ58832, highly similar to Heterogeneous nuclear ribonucleoprotein A3 OS=Homo sapiens OX=9606 PE=2 SV=1 - [B4E3E6_HUMAN]	8.70398	4	2	2	4	34.168
Q86V81	THO complex subunit 4 OS=Homo sapiens OX=9606 GN=ALYREF PE=1 SV=3 - [THOC4_HUMAN]	8.17	2	2	2	4	26.8716
E4W6B6	RPL27/NME2 fusion protein (Fragment) OS=Homo sapiens OX=9606 GN=RPL27 PE=2 SV=1 - [E4W6B6_HUMAN]	8.02925	4	1	1	1	14.248
Q3B726	DNA-directed RNA polymerase I subunit RPA43 OS=Homo sapiens OX=9606 GN=TWISTNB PE=1 SV=1	8	349	2	2	8	37.432
B9EG90	DNA topoisomerase I OS=Homo sapiens OX=9606 GN=TOP1 PE=2 SV=1 - [B9EG90_HUMAN]	8	352	3	3	2	50.185
Q15022	Polycomb protein SUZ12 OS=Homo sapiens OX=9606 GN=SUZ12 PE=1 SV=3	8	251	5	5	1	83.055
Q9UHB6	LIM domain and actin-binding protein 1 OS=Homo sapiens OX=9606 GN=LIMA1 PE=1 SV=1	8	219	5	5	1	85.226
Q8NHM4	Putative trypsin-6 OS=Homo sapiens OX=9606 GN=PRSS3P2 PE=5 SV=2	8	417	1	2	8	26.537
Q6ICH2	BK150C2.9 protein OS=Homo sapiens OX=9606 GN=APOBEC3D PE=1 SV=1 - [Q6ICH2_HUMAN]	7.92	5	1	1	1	24.1356
P0C0S8	Histone H2A type 1 OS=Homo sapiens OX=9606 GN=HIST1H2AG PE=1 SV=2	7.87181	593	1	1	7	14.091
Q6NSI4	RPA-related protein RADX OS=Homo sapiens OX=9606 GN=RADX PE=1 SV=2	7.87181	239	6	6		97.554
G5E972	Lamina-associated polypeptide 2, isoforms beta/gamma OS=Homo sapiens OX=9606 GN=TMPO PE=1 SV=1 - [G5E972_HUMAN]	7.60192	5	2	2	2	46.2782
Q5QPL9	RNA-binding protein Raly (Fragment) OS=Homo sapiens OX=9606 GN=RALY PE=1 SV=1 - [Q5QPL9_HUMAN]	7.59	8	2	2	3	24.6503
Q0D2Q6	Phosphoglycerate mutase OS=Homo sapiens OX=9606 GN=PGAM1 PE=2 SV=1 - [Q0D2Q6_HUMAN]	7.48	4	1	1	1	28.7738
B4E043	KH domain containing, RNA binding, signal transduction associated 1, isoform CRA_b OS=Homo sapiens OX=9606 GN=KHDRBS1 PE=2 SV=1 - [B4E043_HUMAN]	7.45573	7	2	2	3	38.6583
Q3SWV4	SON protein (Fragment) OS=Homo sapiens OX=9606 GN=SON PE=2 SV=1 - [Q3SWV4_HUMAN]	7.32	6	1	1	1	13.8614
Q5C9Z4	Nucleolar MIF4G domain-containing protein 1 OS=Homo sapiens OX=9606 GN=NOM1 PE=1 SV=1	7	269	5	5		96.257
Q5SVZ6	Zinc finger MYM-type protein 1 OS=Homo sapiens OX=9606 GN=ZMYM1 PE=1 SV=1	7	203	5	6		128.717
Q96QV6	Histone H2A type 1-A OS=Homo sapiens OX=9606 GN=HIST1H2AA PE=1 SV=3	7	593	1	1	7	14.233
Q9UQ35	Serine/arginine repetitive matrix protein 2 OS=Homo sapiens OX=9606 GN=SRRM2 PE=1 SV=2	7	95	15	15	30	299.616
Q15046	Lysine--tRNA ligase OS=Homo sapiens OX=9606 GN=KARS PE=1 SV=3	7	271	3	3	1	68.048
Q9BTM1	Histone H2A.J OS=Homo sapiens OX=9606 GN=H2AFJ PE=1 SV=1	7	593	1	1	7	14.019
Q96AE4	Far upstream element-binding protein 1 OS=Homo sapiens OX=9606 GN=FUBP1 PE=1 SV=3	7	257	3	4	7	67.56
Q8IUE6	Histone H2A type 2-B OS=Homo sapiens OX=9606 GN=HIST2H2AB PE=1 SV=3	7	593	1	1	7	13.995
Q9P035	Very-long-chain (3R)-3-hydroxyacyl-CoA dehydratase 3 OS=Homo sapiens OX=9606 GN=HACD3 PE=1 SV=2	7	272	4	4		43.16
Q15233	Non-POU domain-containing octamer-binding protein OS=Homo sapiens OX=9606 GN=NONO PE=1 SV=4	7	218	2	4		54.232
A0A0S2Z4G7	Nucleophosmin (Nucleolar phosphoprotein B23, numatrin), isoform CRA_f (Fragment) OS=Homo sapiens OX=9606 GN=NPM1 PE=2 SV=1 - [A0A0S2Z4G7_HUMAN]	7	580	1	1	7	16.511
V9GZN0	Uncharacterized protein (Fragment) OS=Homo sapiens OX=9606 PE=3 SV=1 - [V9GZN0_HUMAN]	7	593	1	1	7	14.121
P02533	Keratin type I cytoskeletal 14 OS=Homo sapiens OX=9606 GN=KRT14 PE=1 SV=4	7	593	1	1	7	13.906
Q02447	Transcription factor Sp3 OS=Homo sapiens OX=9606 GN=SP3 PE=1 SV=3	7	506	1	1	7	17.918
H0Y653	Nucleolar protein 56 (Fragment) OS=Homo sapiens OX=9606 GN=NOP56 PE=1 SV=1 - [H0Y653_HUMAN]	7	344	2	3	7	65.261
Q6FI13	Histone H2A type 2-A OS=Homo sapiens OX=9606 GN=HIST2H2AA3 PE=1 SV=3	7	593	1	1	7	14.095
Q16777	Histone H2A type 2-C OS=Homo sapiens OX=9606 GN=HIST2H2AC PE=1 SV=4	7	593	1	1	7	13.988
Q6SPF0	Atherin OS=Homo sapiens OX=9606 GN=SAMD1 PE=1 SV=1	7	305	3	3	7	56.052
Q93077	Histone H2A type 1-C OS=Homo sapiens OX=9606 GN=HIST1H2AC PE=1 SV=3	7	593	1	1	7	14.105
Q9NPG3	Ubinuclein-1 OS=Homo sapiens OX=9606 GN=UBN1 PE=1 SV=2	7	238	6	6	4	121.52
Q99878	Histone H2A type 1-J OS=Homo sapiens OX=9606 GN=HIST1H2AJ PE=1 SV=3	7	593	1	1	7	13.936
A0A384NPH0	Epididymis secretory sperm binding protein OS=Homo sapiens OX=9606 PE=2 SV=1 - [A0A384NPH0_HUMAN]	6.93844	2	3	4	5	67.6475
H0YHL7	Coronin-1C (Fragment) OS=Homo sapiens OX=9606 GN=CORO1C PE=1 SV=1 - [H0YHL7_HUMAN]	6.81474	8	1	1	1	18.6868
M0R055	ELAV-like protein 1 (Fragment) OS=Homo sapiens OX=9606 GN=ELAVL1 PE=1 SV=1 - [M0R055_HUMAN]	6.76976	3	1	1	1	14.9315
P12270	Nucleoprotein TPR OS=Homo sapiens OX=9606 GN=TPR PE=1 SV=3	6.74727	126	14	14		267.29
P11171	Protein 4.1 OS=Homo sapiens OX=9606 GN=EPB41 PE=1 SV=4	6.74727	221	4	4	1	97.017
Q9UNX4	WD repeat-containing protein 3 OS=Homo sapiens OX=9606 GN=WDR3 PE=1 SV=1	6.74727	189	8	8	1	106.099
P16104	Histone H2AX OS=Homo sapiens OX=9606 GN=H2AFX PE=1 SV=2	6.74727	593	1	1	6	15.145
P51991	Heterogeneous nuclear ribonucleoprotein A3 OS=Homo sapiens OX=9606 GN=HNRNPA3 PE=1 SV=2	6.74727	457	1	1	6	39.595
Q9UKN8	General transcription factor 3C polypeptide 4 OS=Homo sapiens OX=9606 GN=GTF3C4 PE=1 SV=2	6.74727	317	4	4	6	91.982
O43462	Membrane-bound transcription factor site-2 protease OS=Homo sapiens OX=9606 GN=MBTPS2 PE=1 SV=1	6.56	1	1	1	1	30.8218
A0JNT2	KRT83 protein OS=Homo sapiens OX=9606 GN=KRT83 PE=2 SV=1 - [A0JNT2_HUMAN]	6.54485	11	1	3	5	49.6095
Q9BSE8	ZNF607 protein OS=Homo sapiens OX=9606 GN=ZNF607 PE=2 SV=1 - [Q9BSE8_HUMAN]	6.41	9	1	1	2	16.9087
Q5T749	Keratinocyte proline-rich protein OS=Homo sapiens OX=9606 GN=KPRP PE=1 SV=1	6	371	2	2	6	64.136
Q02241	Kinesin-like protein KIF23 OS=Homo sapiens OX=9606 GN=KIF23 PE=1 SV=3	6	171	8	8		164.666
P08238	Heat shock protein HSP 90-beta OS=Homo sapiens OX=9606 GN=HSP90AB1 PE=1 SV=4	6	296	3	3		96.558
Q96SI9	Spermatid perinuclear RNA-binding protein OS=Homo sapiens OX=9606 GN=STRBP PE=1 SV=1	6	228	5	5		105.674
A8K9I5	cDNA FLJ77761 OS=Homo sapiens OX=9606 PE=2 SV=1 - [A8K9I5_HUMAN]	6	391	2	2	6	88.157
Q96FV9	THO complex subunit 1 OS=Homo sapiens OX=9606 GN=THOC1 PE=1 SV=1	6	286	3	3		75.666
Q96P16	Regulation of nuclear pre-mRNA domain-containing protein 1A OS=Homo sapiens OX=9606 GN=RPRD1A PE=1 SV=1	6	431	1	1	6	35.72
Q15542	Transcription initiation factor TFIID subunit 5 OS=Homo sapiens OX=9606 GN=TAF5 PE=1 SV=3	6	270	4	4	1	86.83
A8MUD9	60S ribosomal protein L7 OS=Homo sapiens OX=9606 GN=RPL7 PE=1 SV=1 - [A8MUD9_HUMAN]	5.94884	4	1	1	2	24.4174
Q96HX7	HSP90AA1 protein (Fragment) OS=Homo sapiens OX=9606 GN=HSP90AA1 PE=1 SV=2 - [Q96HX7_HUMAN]	5.92	6	2	2	4	49.1621
P19105	Myosin regulatory light chain 12A OS=Homo sapiens OX=9606 GN=MYL12A PE=1 SV=2 - [ML12A_HUMAN]	5.85	4	1	1	1	19.7815
H0Y4Q3	Ran GTPase-activating protein 1 (Fragment) OS=Homo sapiens OX=9606 GN=RANGAP1 PE=1 SV=1 - [H0Y4Q3_HUMAN]	5.78016	4	1	1	1	26.89
Q99569	Plakophilin-4 OS=Homo sapiens OX=9606 GN=PKP4 PE=1 SV=2	5.62272	318	4	4	5	131.868
P17480	Nucleolar transcription factor 1 OS=Homo sapiens OX=9606 GN=UBTF PE=1 SV=1	5.62272	277	3	3	5	89.406
O95785	Protein Wiz OS=Homo sapiens OX=9606 GN=WIZ PE=1 SV=2	5.62272	275	5	5	1	178.673
D6R9P3	Heterogeneous nuclear ribonucleoprotein A/B OS=Homo sapiens OX=9606 GN=HNRNPAB PE=1 SV=1 - [D6R9P3_HUMAN]	5.62272	5	1	1	2	30.284
P14923	Junction plakoglobin OS=Homo sapiens OX=9606 GN=JUP PE=1 SV=3	5.62272	342	2	3	1	81.745
O95757	Heat shock 70 kDa protein 4L OS=Homo sapiens OX=9606 GN=HSPA4L PE=1 SV=3	5.62272	302	3	3	2	94.512
Q03252	Lamin-B2 OS=Homo sapiens OX=9606 GN=LMNB2 PE=1 SV=4	5.62272	278	1	3	5	69.948
P35222	Catenin beta-1 OS=Homo sapiens OX=9606 GN=CTNNB1 PE=1 SV=1	5.62272	313	2	3	2	85.497
P84103	Serine/arginine-rich splicing factor 3 OS=Homo sapiens OX=9606 GN=SRSF3 PE=1 SV=1	5.62272	582	1	1	5	19.33
P61626	Lysozyme C OS=Homo sapiens OX=9606 GN=LYZ PE=1 SV=1	5.62272	545	1	1	5	16.537
M0R0P1	rRNA 2'-O-methyltransferase fibrillarin (Fragment) OS=Homo sapiens OX=9606 GN=FBL PE=1 SV=1 - [M0R0P1_HUMAN]	5.42031	8	1	1	1	24.5288
Q5VVC8	60S ribosomal protein L11 OS=Homo sapiens OX=9606 GN=RPL11 PE=1 SV=2 - [Q5VVC8_HUMAN]	5.39	3	1	1	1	19.0121
Q86U42	Polyadenylate-binding protein 2 OS=Homo sapiens OX=9606 GN=PABPN1 PE=1 SV=3 - [PABP2_HUMAN]	5.23	1	1	1	2	32.729
Q59FH0	H2A histone family, member Y isoform 2 variant (Fragment) OS=Homo sapiens OX=9606 PE=2 SV=1 - [Q59FH0_HUMAN]	5.21	3	1	1	1	20.6808
H9E7B8	Cytochrome c oxidase subunit 2 (Fragment) OS=Homo sapiens OX=9606 GN=COX2 PE=3 SV=1 - [H9E7B8_HUMAN]	5.11668	360	1	1	4	24.8368
P56537	Eukaryotic translation initiation factor 6 OS=Homo sapiens OX=9606 GN=EIF6 PE=1 SV=1 - [IF6_HUMAN]	5.04921	1	1	1	1	26.5822
Q92830	Histone acetyltransferase KAT2A OS=Homo sapiens OX=9606 GN=KAT2A PE=1 SV=3	5	282	4	4	5	93.926
Q9H6R4	Nucleolar protein 6 OS=Homo sapiens OX=9606 GN=NOL6 PE=1 SV=2	5	220	5	5		127.593
Q9Y3Y2	Chromatin target of PRMT1 protein OS=Homo sapiens OX=9606 GN=CHTOP PE=1 SV=2	5	462	1	1	5	26.397
Q8TAF3	WD repeat-containing protein 48 OS=Homo sapiens OX=9606 GN=WDR48 PE=1 SV=1	5	204	3	3	1	76.211
Q5VTR2	E3 ubiquitin-protein ligase BRE1A OS=Homo sapiens OX=9606 GN=RNF20 PE=1 SV=2	5	301	4	4	5	113.662
Q7Z4V5	Hepatoma-derived growth factor-related protein 2 OS=Homo sapiens OX=9606 GN=HDGFL2 PE=1 SV=1	5	345	2	3	5	74.317
Q9ULW0	Targeting protein for Xklp2 OS=Homo sapiens OX=9606 GN=TPX2 PE=1 SV=2	5	307	3	3	5	85.653
Q13263	Transcription intermediary factor 1-beta OS=Homo sapiens OX=9606 GN=TRIM28 PE=1 SV=5	5	292	3	3	5	88.55
Q68E01	Integrator complex subunit 3 OS=Homo sapiens OX=9606 GN=INTS3 PE=1 SV=1	5	252	4	4	2	118.07
Q96GD3	Polycomb protein SCMH1 OS=Homo sapiens OX=9606 GN=SCMH1 PE=1 SV=1	5	328	3	3	5	73.354
Q15424	Scaffold attachment factor B1 OS=Homo sapiens OX=9606 GN=SAFB PE=1 SV=4	5	288	2	4	5	102.642
Q15287	RNA-binding protein with serine-rich domain 1 OS=Homo sapiens OX=9606 GN=RNPS1 PE=1 SV=1	5	596	1	1	5	34.208
Q8WUA4	General transcription factor 3C polypeptide 2 OS=Homo sapiens OX=9606 GN=GTF3C2 PE=1 SV=2	5	243	3	3	1	100.68
Q99590	Protein SCAF11 OS=Homo sapiens OX=9606 GN=SCAF11 PE=1 SV=2	5	227	5	5		164.651
A0A2R8YGP5	Transcription activator BRG1 (Fragment) OS=Homo sapiens OX=9606 GN=SMARCA4 PE=1 SV=1 - [A0A2R8YGP5_HUMAN]	4.92551	33	4	4	4	129.538
B4DU91	cDNA FLJ55368, highly similar to Epsin-1 OS=Homo sapiens OX=9606 PE=2 SV=1 - [B4DU91_HUMAN]	4.8243	2	1	1	1	55.7975
B4DNG4	cDNA FLJ59137, highly similar to RNA-binding protein 14 OS=Homo sapiens OX=9606 PE=2 SV=1 - [B4DNG4_HUMAN]	4.75683	2	1	1	1	22.6789
Q6KB66	Keratin type II cytoskeletal 80 OS=Homo sapiens OX=9606 GN=KRT80 PE=1 SV=2	4.49818	347	2	2	4	50.525
P42336	Phosphatidylinositol 4 5-bisphosphate 3-kinase catalytic subunit alpha isoform OS=Homo sapiens OX=9606 GN=PIK3CA PE=1 SV=2	4.49818	259	4	4	1	124.284
P35658	Nuclear pore complex protein Nup214 OS=Homo sapiens OX=9606 GN=NUP214 PE=1 SV=2	4.49818	241	6	6		213.618
Q9BZE4	Nucleolar GTP-binding protein 1 OS=Homo sapiens OX=9606 GN=GTPBP4 PE=1 SV=3	4.49818	308	4	4	4	121
Q15029	116 kDa U5 small nuclear ribonucleoprotein component OS=Homo sapiens OX=9606 GN=EFTUD2 PE=1 SV=1	4.49818	261	4	4	1	120.839
Q99567	Nuclear pore complex protein Nup88 OS=Homo sapiens OX=9606 GN=NUP88 PE=1 SV=2	4.49818	413	1	1	4	33.67
P35580	Myosin-10 OS=Homo sapiens OX=9606 GN=MYH10 PE=1 SV=3	4.49818	147	10	10		331.774
Q14966	Zinc finger protein 638 OS=Homo sapiens OX=9606 GN=ZNF638 PE=1 SV=2	4.49818	209	7	7	2	220.623
J3KMX2	SWI/SNF-related matrix-associated actin-dependent regulator of chromatin subfamily D member 2 OS=Homo sapiens OX=9606 GN=SMARCD2 PE=1 SV=1 - [J3KMX2_HUMAN]	4.44195	11	1	2	2	52.2052
B4DKM5	cDNA FLJ60120, highly similar to Voltage-dependent anion-selective channel protein 2 OS=Homo sapiens OX=9606 PE=2 SV=1 - [B4DKM5_HUMAN]	4.40822	4	1	1	1	27.4615
Q8N1H0	cDNA FLJ25625 fis, clone STM02974 OS=Homo sapiens OX=9606 PE=2 SV=1 - [Q8N1H0_HUMAN]	4.21	1	1	1	1	20.978
F5H5X6	Probable 28S rRNA (cytosine(4447)-C(5))-methyltransferase (Fragment) OS=Homo sapiens OX=9606 GN=NOP2 PE=1 SV=1 - [F5H5X6_HUMAN]	4.04836	3	1	1	1	27.4077
Q9H0H5	Rac GTPase-activating protein 1 OS=Homo sapiens OX=9606 GN=RACGAP1 PE=1 SV=1	4	309	2	2	4	71.027
Q86VY9	Transmembrane protein 200A OS=Homo sapiens OX=9606 GN=TMEM200A PE=1 SV=1	4	630	1	1	4	54.356
Q8N5F7	NF-kappa-B-activating protein OS=Homo sapiens OX=9606 GN=NKAP PE=1 SV=1	4	518	1	1	4	47.138
Q99959	Plakophilin-2 OS=Homo sapiens OX=9606 GN=PKP2 PE=1 SV=2	4	312	4	4		97.415
Q9Y383	Putative RNA-binding protein Luc7-like 2 OS=Homo sapiens OX=9606 GN=LUC7L2 PE=1 SV=2	4	503	1	1	4	46.514
Q9Y2U8	Inner nuclear membrane protein Man1 OS=Homo sapiens OX=9606 GN=LEMD3 PE=1 SV=2	4	420	2	2	4	99.997
Q9NW13	RNA-binding protein 28 OS=Homo sapiens OX=9606 GN=RBM28 PE=1 SV=3	4	384	2	2	4	85.738
Q8N766	ER membrane protein complex subunit 1 OS=Homo sapiens OX=9606 GN=EMC1 PE=1 SV=1	4	402	2	2	4	111.759
Q15061	WD repeat-containing protein 43 OS=Homo sapiens OX=9606 GN=WDR43 PE=1 SV=3	4	258	1	5		97.205
Q9UI36	Dachshund homolog 1 OS=Homo sapiens OX=9606 GN=DACH1 PE=1 SV=4	4	268	3	3	4	78.562
Q9H2P0	Activity-dependent neuroprotector homeobox protein OS=Homo sapiens OX=9606 GN=ADNP PE=1 SV=1	4	250	4	4	4	123.563
Q9NWH9	SAFB-like transcription modulator OS=Homo sapiens OX=9606 GN=SLTM PE=1 SV=2	4	306	3	3	2	117.149
Q15269	Periodic tryptophan protein 2 homolog OS=Homo sapiens OX=9606 GN=PWP2 PE=2 SV=2	4	281	4	4	7	102.452
Q86VM9	Zinc finger CCCH domain-containing protein 18 OS=Homo sapiens OX=9606 GN=ZC3H18 PE=1 SV=2	4	293	4	4	4	106.379
Q13573	SNW domain-containing protein 1 OS=Homo sapiens OX=9606 GN=SNW1 PE=1 SV=1	4	396	2	2	4	61.495
Q13148	TAR DNA-binding protein 43 OS=Homo sapiens OX=9606 GN=TARDBP PE=1 SV=1	4	552	1	1	4	44.74
Q8N4C6	Ninein OS=Homo sapiens OX=9606 GN=NIN PE=1 SV=4	4	256	5	5	1	243.247
F8W079	ATP synthase subunit beta, mitochondrial (Fragment) OS=Homo sapiens OX=9606 GN=ATP5F1B PE=1 SV=1 - [F8W079_HUMAN]	3.9584	4	1	1	2	30.151
D6R991	Matrin-3 (Fragment) OS=Homo sapiens OX=9606 GN=MATR3 PE=1 SV=1 - [D6R991_HUMAN]	3.89093	4	1	1	2	48.1297
Q58EY4	SWI/SNF related, matrix associated, actin dependent regulator of chromatin, subfamily c, member 1 OS=Homo sapiens OX=9606 GN=SMARCC1 PE=2 SV=1 - [Q58EY4_HUMAN]	3.53	11	3	3	3	122.834
O00139	Kinesin-like protein KIF2A OS=Homo sapiens OX=9606 GN=KIF2A PE=1 SV=3	3.37363	406	2	2	3	79.955
P46013	Proliferation marker protein Ki-67 OS=Homo sapiens OX=9606 GN=MKI67 PE=1 SV=2	3.37363	192	8	8	1	358.695
P11586	C-1-tetrahydrofolate synthase cytoplasmic OS=Homo sapiens OX=9606 GN=MTHFD1 PE=1 SV=3	3.37363	333	2	3	3	101.559
Q02878	60S ribosomal protein L6 OS=Homo sapiens OX=9606 GN=RPL6 PE=1 SV=3	3.37363	515	1	1	3	32.728
Q9H5Z1	Probable ATP-dependent RNA helicase DHX35 OS=Homo sapiens OX=9606 GN=DHX35 PE=1 SV=2	3.37363	376	1	1	3	78.91
C9IYQ7	Nucleoporin NUP35 (Fragment) OS=Homo sapiens OX=9606 GN=NUP35 PE=1 SV=1 - [C9IYQ7_HUMAN]	3.37363	521	1	1	3	34.735
Q01082	Spectrin beta chain non-erythrocytic 1 OS=Homo sapiens OX=9606 GN=SPTBN1 PE=1 SV=2	3.37363	187	6	6		274.608
P36578	60S ribosomal protein L4 OS=Homo sapiens OX=9606 GN=RPL4 PE=1 SV=5	3.37363	474	1	1	3	47.697
K7ENG2	U2 snRNP auxiliary factor large subunit OS=Homo sapiens OX=9606 GN=U2AF2 PE=1 SV=1 - [K7ENG2_HUMAN]	3.26	3	1	1	1	33.8799
Q15149	Plectin OS=Homo sapiens OX=9606 GN=PLEC PE=1 SV=3 - [PLEC_HUMAN]	3.1	7	13	13	17	531.466
Q8N2M8	CLK4-associating serine/arginine rich protein OS=Homo sapiens OX=9606 GN=CLASRP PE=1 SV=4	3	401	2	2	3	77.161
Q92922	SWI/SNF complex subunit SMARCC1 OS=Homo sapiens OX=9606 GN=SMARCC1 PE=1 SV=3	3	283	3	3	3	122.867
Q12931	Heat shock protein 75 kDa mitochondrial OS=Homo sapiens OX=9606 GN=TRAP1 PE=1 SV=3	3	353	1	2		80.11
Q96BP3	Peptidylprolyl isomerase domain and WD repeat-containing protein 1 OS=Homo sapiens OX=9606 GN=PPWD1 PE=1 SV=1	3	363	2	2	3	73.575
Q9NVH2	Integrator complex subunit 7 OS=Homo sapiens OX=9606 GN=INTS7 PE=1 SV=1	3	374	2	2	2	106.834
Q13769	THO complex subunit 5 homolog OS=Homo sapiens OX=9606 GN=THOC5 PE=1 SV=2	3	386	2	2	3	78.508
Q9NVC6	Mediator of RNA polymerase II transcription subunit 17 OS=Homo sapiens OX=9606 GN=MED17 PE=1 SV=2	3	398	2	2	3	72.89
Q5VWQ0	Lysine-specific demethylase 9 OS=Homo sapiens OX=9606 GN=RSBN1 PE=1 SV=2	3	373	2	2	3	90.072
Q9BYW2	Histone-lysine N-methyltransferase SETD2 OS=Homo sapiens OX=9606 GN=SETD2 PE=1 SV=3	3	210	7	7	2	287.595
Q5D862	Filaggrin-2 OS=Homo sapiens OX=9606 GN=FLG2 PE=1 SV=1	3	300	4	4	1	248.072
Q92973	Transportin-1 OS=Homo sapiens OX=9606 GN=TNPO1 PE=1 SV=2	3	385	2	2	3	102.355
P42338	Phosphatidylinositol 4 5-bisphosphate 3-kinase catalytic subunit beta isoform OS=Homo sapiens OX=9606 GN=PIK3CB PE=1 SV=1	3	287	3	3	3	118.103
K7EJ57	Mitochondrial import receptor subunit TOM40 homolog (Fragment) OS=Homo sapiens OX=9606 GN=TOMM40 PE=1 SV=8 - [K7EJ57_HUMAN]	3	233	3	3	3	138.448
Q9UH99	SUN domain-containing protein 2 OS=Homo sapiens OX=9606 GN=SUN2 PE=1 SV=3	3	381	2	2	3	80.311
Q8IWA0	WD repeat-containing protein 75 OS=Homo sapiens OX=9606 GN=WDR75 PE=1 SV=1	3	343	3	3		94.499
Q13409	Cytoplasmic dynein 1 intermediate chain 2 OS=Homo sapiens OX=9606 GN=DYNC1I2 PE=1 SV=3	3	523	1	1	3	71.457
Q58A45	PAN2-PAN3 deadenylation complex subunit PAN3 OS=Homo sapiens OX=9606 GN=PAN3 PE=1 SV=3	3	383	2	2	3	95.613
Q9UID6	Zinc finger protein 639 OS=Homo sapiens OX=9606 GN=ZNF639 PE=1 SV=1	3	543	1	1	3	56.055
Q9Y6D9	Mitotic spindle assembly checkpoint protein MAD1 OS=Homo sapiens OX=9606 GN=MAD1L1 PE=1 SV=2	3	422	2	2	3	83.067
Q9NQZ2	Something about silencing protein 10 OS=Homo sapiens OX=9606 GN=UTP3 PE=1 SV=1	3	524	1	1	3	54.558
Q15545	Transcription initiation factor TFIID subunit 7 OS=Homo sapiens OX=9606 GN=TAF7 PE=1 SV=1 - [TAF7_HUMAN]	2.90133	1	1	1	1	40.2345
V9HW26	ATP synthase subunit alpha OS=Homo sapiens OX=9606 GN=HEL-S-123m PE=2 SV=1 - [V9HW26_HUMAN]	2.35	1	1	1	2	59.7136
P33240	Cleavage stimulation factor subunit 2 OS=Homo sapiens OX=9606 GN=CSTF2 PE=1 SV=1	2.24909	542	1	1	2	60.959
P53618	Coatomer subunit beta OS=Homo sapiens OX=9606 GN=COPB1 PE=1 SV=3	2.24909	379	1	1	2	107.142
O75928	E3 SUMO-protein ligase PIAS2 OS=Homo sapiens OX=9606 GN=PIAS2 PE=1 SV=3	2.24909	533	1	1	2	68.241
Q9NZT2	Opioid growth factor receptor OS=Homo sapiens OX=9606 GN=OGFR PE=1 SV=3	2.24909	574	1	1	2	73.325
P16403	Histone H1.2 OS=Homo sapiens OX=9606 GN=HIST1H1C PE=1 SV=2	2.24909	581	1	1	2	71.656
Q8NE71	ATP-binding cassette sub-family F member 1 OS=Homo sapiens OX=9606 GN=ABCF1 PE=1 SV=2	2.24909	405	2	2	2	95.926
P18887	DNA repair protein XRCC1 OS=Homo sapiens OX=9606 GN=XRCC1 PE=1 SV=2	2.24909	619	1	1	2	69.477
P54132	Bloom syndrome protein OS=Homo sapiens OX=9606 GN=BLM PE=1 SV=1	2.24909	409	2	2	2	159
Q9NRG9	Aladin OS=Homo sapiens OX=9606 GN=AAAS PE=1 SV=1	2	513	1	1	2	59.574
Q9NVR2	Integrator complex subunit 10 OS=Homo sapiens OX=9606 GN=INTS10 PE=1 SV=2	2	528	1	1	2	82.236
Q9BPX3	Condensin complex subunit 3 OS=Homo sapiens OX=9606 GN=NCAPG PE=1 SV=1	2	430	2	2	2	114.334
Q8WUQ7	Cactin OS=Homo sapiens OX=9606 GN=CACTIN PE=1 SV=3	2	592	1	1	2	88.702
Q8NFT6	Protein DBF4 homolog B OS=Homo sapiens OX=9606 GN=DBF4B PE=1 SV=1	2	623	1	1	2	67.243
Q9BRR8	G patch domain-containing protein 1 OS=Homo sapiens OX=9606 GN=GPATCH1 PE=1 SV=1	2	614	1	1	2	103.345
Q9GZR7	ATP-dependent RNA helicase DDX24 OS=Homo sapiens OX=9606 GN=DDX24 PE=1 SV=1	2	400	1	1	2	96.332
Q8IX01	SURP and G-patch domain-containing protein 2 OS=Homo sapiens OX=9606 GN=SUGP2 PE=1 SV=2	2	330	2	2		120.207
Q8WVC0	RNA polymerase-associated protein LEO1 OS=Homo sapiens OX=9606 GN=LEO1 PE=1 SV=1	2	527	1	1	2	75.404
Q96P70	Importin-9 OS=Homo sapiens OX=9606 GN=IPO9 PE=1 SV=3	2	348	3	3	2	115.963
Q14781	Chromobox protein homolog 2 OS=Homo sapiens OX=9606 GN=CBX2 PE=1 SV=2	2	489	1	1	2	56.081
Q8N3U4	Cohesin subunit SA-2 OS=Homo sapiens OX=9606 GN=STAG2 PE=1 SV=3	2	362	2	2	2	141.326
Q08554	Desmocollin-1 OS=Homo sapiens OX=9606 GN=DSC1 PE=1 SV=2	2	512	1	1	2	99.987
Q13813	Spectrin alpha chain non-erythrocytic 1 OS=Homo sapiens OX=9606 GN=SPTAN1 PE=1 SV=3	2	274	3	3	2	284.538
Q8TEX9	Importin-4 OS=Homo sapiens OX=9606 GN=IPO4 PE=1 SV=2	2	335	3	3	2	118.715
Q96EG3	Zinc finger protein 837 OS=Homo sapiens OX=9606 GN=ZNF837 PE=1 SV=2	2	575	1	1	2	58.078
Q86XK2	F-box only protein 11 OS=Homo sapiens OX=9606 GN=FBXO11 PE=1 SV=3	2	416	1	1	2	103.585
H6VRF8	Keratin 1 OS=Homo sapiens OX=9606 GN=KRT1 PE=3 SV=1 - [H6VRF8_HUMAN]	2	510	1	1	2	68.118
P34931	Heat shock 70 kDa protein 1-like OS=Homo sapiens OX=9606 GN=HSPA1L PE=1 SV=2	2	215	6	6		402.251
O15417	Trinucleotide repeat-containing gene 18 protein OS=Homo sapiens OX=9606 GN=TNRC18 PE=1 SV=3	2	339	3	3	2	126.968
Q7L2E3	ATP-dependent RNA helicase DHX30 OS=Homo sapiens OX=9606 GN=DHX30 PE=1 SV=1	2	372	2	2	2	133.938
Q86X95	Corepressor interacting with RBPJ 1 OS=Homo sapiens OX=9606 GN=CIR1 PE=1 SV=1	2	600	1	1	2	52.313
Q86T24	Transcriptional regulator Kaiso OS=Homo sapiens OX=9606 GN=ZBTB33 PE=1 SV=2	2	427	2	2	2	74.485
Q13111	Chromatin assembly factor 1 subunit A OS=Homo sapiens OX=9606 GN=CHAF1A PE=1 SV=3	2	538	1	1	2	106.91
Q8N5C6	S1 RNA-binding domain-containing protein 1 OS=Homo sapiens OX=9606 GN=SRBD1 PE=1 SV=2	2	466	1	1	2	111.776
Q8IY18	Structural maintenance of chromosomes protein 5 OS=Homo sapiens OX=9606 GN=SMC5 PE=1 SV=2	2	332	2	2	2	128.806
Q9Y6K1	DNA (cytosine-5)-methyltransferase 3A OS=Homo sapiens OX=9606 GN=DNMT3A PE=1 SV=4	2	590	1	1	2	101.858
Q701L7	Type II hair keratin 2 OS=Homo sapiens OX=9606 GN=KRTHB2 PE=2 SV=1 - [Q701L7_HUMAN]	1.95	2	1	1	2	56.6123
P54886	Delta-1-pyrroline-5-carboxylate synthase OS=Homo sapiens OX=9606 GN=ALDH18A1 PE=1 SV=2 - [P5CS_HUMAN]	1.69806	1	1	1	2	87.2475
Q9UG16	Uncharacterized protein DKFZp564P0562 (Fragment) OS=Homo sapiens OX=9606 GN=DKFZp564P0562 PE=2 SV=1 - [Q9UG16_HUMAN]	1.43	6	2	2	2	151.995
Q8IXJ3	Small nuclear ribonucleoprotein component OS=Homo sapiens OX=9606 GN=SNRP116 PE=2 SV=1 - [Q8IXJ3_HUMAN]	1.41	6	1	1	2	95.311
H7C463	MICOS complex subunit MIC60 (Fragment) OS=Homo sapiens OX=9606 GN=IMMT PE=1 SV=1 - [H7C463_HUMAN]	1.2	4	2	2	3	273.427
P52732	Kinesin-like protein KIF11 OS=Homo sapiens OX=9606 GN=KIF11 PE=1 SV=2	1.12454	481	1	1	1	119.159
P48681	Nestin OS=Homo sapiens OX=9606 GN=NES PE=1 SV=2	1.12454	539	1	1	1	177.438
P21127	Cyclin-dependent kinase 11B OS=Homo sapiens OX=9606 GN=CDK11B PE=1 SV=4	1.12454	519	1	1	1	92.62
Q96EY7	Pentatricopeptide repeat domain-containing protein 3 mitochondrial OS=Homo sapiens OX=9606 GN=PTCD3 PE=1 SV=3	1.12454	584	1	1	1	78.55
O75448	Mediator of RNA polymerase II transcription subunit 24 OS=Homo sapiens OX=9606 GN=MED24 PE=1 SV=1	1.12454	598	1	1	1	110.305
Q9H8E8	Cysteine-rich protein 2-binding protein OS=Homo sapiens OX=9606 GN=KAT14 PE=1 SV=3	1.12454	617	1	1	1	88.844
A0FGR8	Extended synaptotagmin-2 OS=Homo sapiens OX=9606 GN=ESYT2 PE=1 SV=1	1.12454	605	1	1	1	102.357
P05023	Sodium/potassium-transporting ATPase subunit alpha-1 OS=Homo sapiens OX=9606 GN=ATP1A1 PE=1 SV=1	1.12454	415	1	1	1	112.896
Q8NDZ2	SUMO-interacting motif-containing protein 1 OS=Homo sapiens OX=9606 GN=SIMC1 PE=1 SV=3	1.12454	414	1	1	1	96.838
E7EW31	Proline-rich basic protein 1 OS=Homo sapiens OX=9606 GN=PROB1 PE=2 SV=2	1.12454	548	1	1	1	106.917
P0DMV8	Heat shock 70 kDa protein 1A OS=Homo sapiens OX=9606 GN=HSPA1A PE=1 SV=1	1.12454	508	1	1	1	118.325
P20585	DNA mismatch repair protein Msh3 OS=Homo sapiens OX=9606 GN=MSH3 PE=1 SV=4	1.12454	484	1	1	1	127.412
O14776	Transcription elongation regulator 1 OS=Homo sapiens OX=9606 GN=TCERG1 PE=1 SV=2	1.12454	535	1	1	1	123.901
D6W5C0	Spectrin beta chain OS=Homo sapiens OX=9606 GN=SPTBN1 PE=3 SV=1 - [D6W5C0_HUMAN]	1.09081	5	2	2	3	264.276
Q5SY16	Polynucleotide 5'-hydroxyl-kinase NOL9 OS=Homo sapiens OX=9606 GN=NOL9 PE=1 SV=1	1	629	1	1	1	79.323
Q68EM7	Rho GTPase-activating protein 17 OS=Homo sapiens OX=9606 GN=ARHGAP17 PE=1 SV=1	1	464	1	1	1	95.437
Q7KZF4	Staphylococcal nuclease domain-containing protein 1 OS=Homo sapiens OX=9606 GN=SND1 PE=1 SV=1	1	365	1	1	1	101.997
Q86XP3	ATP-dependent RNA helicase DDX42 OS=Homo sapiens OX=9606 GN=DDX42 PE=1 SV=1	1	298	1	1	1	102.975
Q9BVL2	Nucleoporin p58/p45 OS=Homo sapiens OX=9606 GN=NUP58 PE=1 SV=1	1	591	1	1	1	60.897
Q9H9B1	Histone-lysine N-methyltransferase EHMT1 OS=Homo sapiens OX=9606 GN=EHMT1 PE=1 SV=4	1	516	1	1	1	141.466
Q12769	Nuclear pore complex protein Nup160 OS=Homo sapiens OX=9606 GN=NUP160 PE=1 SV=3	1	511	1	1	1	162.121
Q68CP9	AT-rich interactive domain-containing protein 2 OS=Homo sapiens OX=9606 GN=ARID2 PE=1 SV=2	1	460	1	1	1	197.39
Q13206	Probable ATP-dependent RNA helicase DDX10 OS=Homo sapiens OX=9606 GN=DDX10 PE=1 SV=2	1	366	1	1	1	100.888
Q29RF7	Sister chromatid cohesion protein PDS5 homolog A OS=Homo sapiens OX=9606 GN=PDS5A PE=1 SV=1	1	454	1	1	1	150.83
Q92621	Nuclear pore complex protein Nup205 OS=Homo sapiens OX=9606 GN=NUP205 PE=1 SV=3	1	329	2	2	1	227.919
Q5SRE5	Nucleoporin NUP188 homolog OS=Homo sapiens OX=9606 GN=NUP188 PE=1 SV=1	1	447	1	1	1	196.041
Q8WVB6	Chromosome transmission fidelity protein 18 homolog OS=Homo sapiens OX=9606 GN=CHTF18 PE=1 SV=1	1	483	1	1	1	107.383
Q8IX12	Cell division cycle and apoptosis regulator protein 1 OS=Homo sapiens OX=9606 GN=CCAR1 PE=1 SV=2	1	310	1	1	1	132.821
Q9UBF2	Coatomer subunit gamma-2 OS=Homo sapiens OX=9606 GN=COPG2 PE=1 SV=1	1	610	1	1	1	97.622
Q7KZ85	Transcription elongation factor SPT6 OS=Homo sapiens OX=9606 GN=SUPT6H PE=1 SV=2	1	522	1	1	1	199.071
Q9UHI6	Probable ATP-dependent RNA helicase DDX20 OS=Homo sapiens OX=9606 GN=DDX20 PE=1 SV=2	1	444	1	1	1	92.241
Q6P2Q9	Pre-mRNA-processing-splicing factor 8 OS=Homo sapiens OX=9606 GN=PRPF8 PE=1 SV=2	1	364	2	2	1	273.599
Q99549	M-phase phosphoprotein 8 OS=Homo sapiens OX=9606 GN=MPHOSPH8 PE=1 SV=2	1	627	1	1	1	97.182
Q8IUG5	Unconventional myosin-XVIIIb OS=Homo sapiens OX=9606 GN=MYO18B PE=1 SV=2	1	359	1	2	1	285.213
Q96JH8	Ras-associating and dilute domain-containing protein OS=Homo sapiens OX=9606 GN=RADIL PE=1 SV=5	1	588	1	1	1	117.455
Q9UQR1	Zinc finger protein 148 OS=Homo sapiens OX=9606 GN=ZNF148 PE=1 SV=2	1	480	1	1	1	88.976
Q52LR7	Enhancer of polycomb homolog 2 OS=Homo sapiens OX=9606 GN=EPC2 PE=1 SV=2	1	541	1	1	1	91.095
Q12923	Tyrosine-protein phosphatase non-receptor type 13 OS=Homo sapiens OX=9606 GN=PTPN13 PE=1 SV=2	1	485	1	1	1	276.903
Q8IXK0	Polyhomeotic-like protein 2 OS=Homo sapiens OX=9606 GN=PHC2 PE=1 SV=1	1	618	1	1	1	90.713
Q8NI27	THO complex subunit 2 OS=Homo sapiens OX=9606 GN=THOC2 PE=1 SV=2	1	613	1	1	1	182.774
Q5T8P6	RNA-binding protein 26 OS=Homo sapiens OX=9606 GN=RBM26 PE=1 SV=3	1	449	1	1	1	113.597
Q96QT6	PHD finger protein 12 OS=Homo sapiens OX=9606 GN=PHF12 PE=1 SV=2	1	597	1	1	1	109.698
Q9Y3P9	Rab GTPase-activating protein 1 OS=Homo sapiens OX=9606 GN=RABGAP1 PE=1 SV=3	1	463	1	1	1	121.737
Q92797	Symplekin OS=Homo sapiens OX=9606 GN=SYMPK PE=1 SV=2	1	594	1	1	1	141.148
Q12872	Splicing factor suppressor of white-apricot homolog OS=Homo sapiens OX=9606 GN=SFSWAP PE=1 SV=3	1	551	1	1	1	104.821
Q14978	Nucleolar and coiled-body phosphoprotein 1 OS=Homo sapiens OX=9606 GN=NOLC1 PE=1 SV=2	1	467	1	1	1	73.603
Q8WYP5	Protein ELYS OS=Homo sapiens OX=9606 GN=AHCTF1 PE=1 SV=3	1	490	1	1	1	252.496
Q8IW70	Transmembrane protein 151B OS=Homo sapiens OX=9606 GN=TMEM151B PE=2 SV=2	1	394	1	1	1	61.506
Q8NI36	WD repeat-containing protein 36 OS=Homo sapiens OX=9606 GN=WDR36 PE=1 SV=1	1	393	1	1	1	85.863
P62995	Transformer-2 protein homolog beta OS=Homo sapiens OX=9606 GN=TRA2B PE=1 SV=1	1	361	2	2	1	229.479
P24928	DNA-directed RNA polymerase II subunit RPB1 OS=Homo sapiens OX=9606 GN=POLR2A PE=1 SV=2	1	378	1	1	1	84.919
A8K651	cDNA FLJ75700, highly similar to Homo sapiens complement component 1, q subcomponent binding protein (C1QBP), nuclear gene encoding mitochondrial protein, mRNA OS=Homo sapiens OX=9606 PE=2 SV=1 - [A8K651_HUMAN]	1	635	1	1	1	75.032
P18583	Protein SON OS=Homo sapiens OX=9606 GN=SON PE=1 SV=4	1	341	1	2	1	172.787
Q6DC98	LMNB1 protein (Fragment) OS=Homo sapiens OX=9606 GN=LMNB1 PE=2 SV=1 - [Q6DC98_HUMAN]	1	442	1	1	1	75.407
P22102	Trifunctional purine biosynthetic protein adenosine-3 OS=Homo sapiens OX=9606 GN=GART PE=1 SV=1	1	540	1	1	1	68.723
Q9BY89	Uncharacterized protein KIAA1671 OS=Homo sapiens OX=9606 GN=KIAA1671 PE=1 SV=2	1	555	1	1	1	196.71
Q5T9S5	Coiled-coil domain-containing protein 18 OS=Homo sapiens OX=9606 GN=CCDC18 PE=1 SV=1	1	554	1	1	1	168.962
Q86YT6	E3 ubiquitin-protein ligase MIB1 OS=Homo sapiens OX=9606 GN=MIB1 PE=1 SV=1	1	531	1	1	1	110.136
Q86UP2	Kinectin OS=Homo sapiens OX=9606 GN=KTN1 PE=1 SV=1	1	556	1	1	1	156.275
Q9UQ88	Cyclin-dependent kinase 11A OS=Homo sapiens OX=9606 GN=CDK11A PE=1 SV=4	1	519	1	1	1	91.362
Q86YS7	C2 domain-containing protein 5 OS=Homo sapiens OX=9606 GN=C2CD5 PE=1 SV=1	1	428	1	1	1	110.447
Q9C0J8	pre-mRNA 3' end processing protein WDR33 OS=Homo sapiens OX=9606 GN=WDR33 PE=1 SV=2	1	399	1	1	1	145.891
Q6TDP4	Kelch-like protein 17 OS=Homo sapiens OX=9606 GN=KLHL17 PE=1 SV=1	1	608	1	1	1	69.874
B3KNP0	cDNA FLJ30074 fis, clone BGGI11000123, highly similar to Homo sapiens formin binding protein 4 (FNBP4), mRNA (Fragment) OS=Homo sapiens OX=9606 PE=2 SV=1 - [B3KNP0_HUMAN]	0.967109	3	1	1	1	99.796
A0A087WUV6	AT-rich interactive domain-containing protein 1A OS=Homo sapiens OX=9606 GN=ARID1A PE=1 SV=1 - [A0A087WUV6_HUMAN]	0.787181	7	1	1	1	121.668
P78527	DNA-dependent protein kinase catalytic subunit OS=Homo sapiens OX=9606 GN=PRKDC PE=1 SV=3 - [PRKDC_HUMAN]	0.269891	1	1	1	2	468.788
Q8TE73	Dynein heavy chain 5, axonemal OS=Homo sapiens OX=9606 GN=DNAH5 PE=1 SV=3 - [DYH5_HUMAN]	0.26	1	1	1	1	528.684
Q4AC94	C2 domain-containing protein 3 OS=Homo sapiens OX=9606 GN=C2CD3 PE=1 SV=4	0	501	1	1	0	260.386
Q03164	Histone-lysine N-methyltransferase 2A OS=Homo sapiens OX=9606 GN=KMT2A PE=1 SV=5	0	475	1	1	0	431.768
Q8IVL1	Neuron navigator 2 OS=Homo sapiens OX=9606 GN=NAV2 PE=1 SV=3	0	587	1	1	0	268.165
